# Supplementary material for: Nascent craft specialization in the Pre-Pottery Neolithic A? Bead making at Shubayqa 6 (northeast Jordan)
Source: PLoS One. 2023 Dec 8;18(12):e0292954. doi: 10.1371/journal.pone.0292954 (PMC10707568; doi:10.1371/journal.pone.0292954)
Supplement: S1 Appendix — (XLSX) [file pone.0292954.s001.xlsx]

## Sheet: XRF Data
	Raw Data
	Reading No	Time	Type	Duration	Units	Sequence	Flags	SAMPLE	Site/Source	Si	Si Error	Bal	Bal Error	Pb	Pb Error	Zn	Zn Error	Al	Al Error	P	P Error	S	S Error	Cl	Cl Error	K	K Error	Ca	Ca Error	Sc	Sc Error	Ti	Ti Error	V	V Error	Cr	Cr Error	Mn	Mn Error	Fe	Fe Error	Co	Co Error	Ni	Ni Error	Cu	Cu Error	As	As Error
	2808	43003.5	TestAll Geo	479.62	ppm	Final	-8mm	Shub-2a	SHUBAYQA	17547.9	266.89	315563	6937.33	< LOD	15.59	1004.42	80.74	4448.14	648.17	119.38	79.02	913.51	43.8	1028.05	21.95	405.31	84.51	66139	786.63	< LOD	40.47	< LOD	49.16	42.76	18.59	< LOD	30.56	4430.82	100.85	187.79	41.58	414.87	31.78	125.06	47.14	587096	6234.23	16.47	10.93
	2840	43006.6	TestAll Geo	479.8	ppm	Final	-8mm	Shub-23	SHUBAYQA	128837	718.75	381230	4319.49	832.55	27.43	168.07	47.95	55038.1	1059.76	694.84	97.07	6398.48	71.14	4696.19	38.28	18107.5	235.63	9485.79	268.16	< LOD	23.59	1681.23	121.71	184.94	64.47	< LOD	36.9	8378.42	130.82	10854.5	124.09	< LOD	73.24	178.81	34.59	327396	2480.83	62.95	24.09
	2807	43003.5	TestAll Geo	479.41	ppm	Final	-8mm	Shub-2b	SHUBAYQA	54573.9	504.78	457787	1231.27	6.62	2.44	476.22	9.44	16932.4	947.18	68025.9	386.88	3594.14	90.52	1484.64	32.91	4174.08	91.51	385294	1131.4	385.33	65.28	422.09	23.34	277.82	19.07	105.33	4.43	233.77	24.2	3444.09	45.89	< LOD	28.05	364.58	15.78	212	9.88	69.24	2.64
	2809	43004.6	TestAll Geo	479.28	ppm	Final	-8mm	Shub-4.1	SHUBAYQA	24615.6	416.76	428624	2081.49	< LOD	300000	81.04	9.25	6247.21	990.92	95254.6	503.97	3318	100.77	484.22	31.29	1344.52	77.14	436822	1850.68	< LOD	78.35	94.13	15.9	236.03	19.42	70.32	3.3	< LOD	300000	1309.95	63.3	< LOD	300000	< LOD	300000	39.24	13.66	13.26	3.54
	2810	43004.6	TestAll Geo	480.07	ppm	Final	-8mm	Shub-4.2	SHUBAYQA	24961.1	406.4	417135	1445.79	< LOD	300000	1089.62	17.02	7109.55	995.2	91759.2	455.06	6460.24	115.39	335.61	30.07	1117.5	75.97	445972	1383.38	134.4	51.56	114.19	16.21	59.34	4.69	150.49	4.01	< LOD	300000	1555.82	45.85	< LOD	300000	< LOD	31.52	94.25	10.35	20.11	2.9
	2811	43004.6	TestAll Geo	479.98	ppm	Final	-8mm	Shub-4.3	SHUBAYQA	12839.2	353.94	435435	1397.31	< LOD	3.46	69.41	5.98	2067.71	964.3	135360	543.44	626.58	85.28	520.21	31.67	916.95	70.45	409760	1304.58	< LOD	65.59	41.03	12.65	42.32	3.59	92.29	3.13	< LOD	300000	671.67	35.52	< LOD	300000	< LOD	300000	32.14	9.43	36.62	2.91
	2812	43004.6	TestAll Geo	479.07	ppm	Final	-8mm	Shub-4.4	SHUBAYQA	16087.9	377.27	432571	1579.24	< LOD	300000	183.75	8.98	2953.73	976.94	90585.2	472.32	1042.08	89.97	454.98	33.5	643.94	52.16	451804	1524.02	< LOD	57.05	41.76	11.55	36.09	3.35	71.52	2.65	< LOD	300000	1250.42	47.71	< LOD	300000	< LOD	300000	67.15	11.96	7.1	2.65
	2813	43004.6	TestAll Geo	479.39	ppm	Final	-8mm	Shub-4.5	SHUBAYQA	18461.7	414.4	332978	1893.1	< LOD	300000	432.98	13.6	2313.28	1220.72	82532.3	474.95	3495.2	113.82	336.14	35.73	805.79	82.32	555262	1886.33	< LOD	68.1	< LOD	128.61	41.75	3.88	83.99	2.99	< LOD	300000	595.01	41.24	< LOD	300000	< LOD	300000	123.95	14.28	14.57	3.53
	2814	43004.6	TestAll Geo	480.02	ppm	Final	-8mm	Shub-4.6	SHUBAYQA	36672.5	473.67	455207	1537.42	< LOD	300000	350.23	11.28	9006.75	978.78	90473.9	470.87	6300.58	119.82	584.08	34.73	1448.09	49.41	394345	1373.02	135.77	32.18	573.66	54.9	59.75	3.47	62.91	2.41	< LOD	300000	2208.49	58.48	< LOD	300000	< LOD	300000	83.67	12.13	60.15	3.8
	2815	43004.7	TestAll Geo	479.08	ppm	Final	-8mm	Shub-4.7	SHUBAYQA	22581.6	428.2	385824	1629.85	< LOD	300000	259.08	9.85	3365.21	1125.61	99168.9	497.27	17831.9	178.76	374.01	34.89	1098.22	79.07	466135	1542.58	81.79	41.27	410.89	65.01	62.2	3.82	119.93	3.24	< LOD	300000	1065.7	44.22	< LOD	300000	< LOD	300000	61.84	11.55	30.69	3.09
	2831	43006.5	TestAll Geo	480.29	ppm	Final	-8mm	Shub-19.1	SHUBAYQA	14471.8	363.6	387789	1264.69	9.28	2.05	251.69	7.29	3081.67	1055.71	156800	561.4	1813.54	92.08	317.31	28.52	697.86	67.84	431094	1216.27	< LOD	108.48	212.6	54.24	85.87	6.12	217.1	5.61	302.28	26.92	734.5	25.14	97.66	13.94	195.29	14.65	71.75	8.13	47.63	2.32
	2832	43006.6	TestAll Geo	479.62	ppm	Final	-8mm	Shub-19.2	SHUBAYQA	12239.8	350.48	390731	1249.39	7.65	1.91	445.15	9.08	2309.42	1051.7	149463	549.94	8879.52	130.45	116.95	27.33	570.39	66.36	431950	1199.67	< LOD	112.84	65.77	21.39	82.02	6.08	154.28	5.16	224.03	24.07	876.4	25.87	59.68	13.25	205.51	14.23	42.15	7.43	34.89	2.02
	2833	43006.6	TestAll Geo	479.83	ppm	Final	-8mm	Shub-19.3	SHUBAYQA	12393.1	330.61	442639	1182.42	5.65	1.83	232.05	6.72	1550.42	884.22	99795.7	455.01	2425.8	88.27	214.26	26.4	571.95	66.28	437964	1204.87	< LOD	108.59	203.46	54.91	60.72	5.57	134.84	4.75	67.29	19.86	335.21	18.64	31.97	10.69	80.81	12.9	13.29	6.82	23.01	1.75
	2834	43006.6	TestAll Geo	480.3	ppm	Final	-8mm	Shub-21	SHUBAYQA	31840.2	403.31	504937	1105.47	4.53	1.68	157.53	5.64	8717.71	771.27	55309.2	341.77	6032.64	98.67	377.28	24.16	2065.27	75.72	386408	1104.66	< LOD	99.45	278.85	21.25	41.63	5.6	83.08	4.21	218.26	22.32	1703.94	32.27	< LOD	21.16	115.17	12.77	30.9	6.86	12.26	1.46
	2835	43006.6	TestAll Geo	481.03	ppm	Final	-8mm	Shub-20.2	SHUBAYQA	33560.6	526.3	363721	2589.48	7.41	4.35	1111.37	28.94	9585.33	1348.8	105357	581.72	2181.39	125.58	1399.74	51.41	986.15	30.63	474531	2250.97	< LOD	29.14	588.43	79.56	27.74	2.27	75.29	1.75	< LOD	300000	2634.73	95.15	< LOD	300000	< LOD	300000	129.48	24.08	23.53	4.84
	2837	43006.6	TestAll Geo	481.27	ppm	Final	-8mm	Shub-20.1	SHUBAYQA	17852.6	467.02	416219	2384.36	< LOD	300000	95.87	12.9	< LOD	1848.2	102996	594.59	398.82	72.45	904.7	51.88	725.73	27.67	455476	2164.79	< LOD	27.26	321.14	68.83	19.99	1.74	52.75	1.49	< LOD	300000	422.09	56.43	< LOD	300000	< LOD	300000	98.43	23.22	7.37	4.08
	2838	43006.6	TestAll Geo	479.4	ppm	Final	-8mm	Shub-22.1	SHUBAYQA	38126.3	472.82	384276	1386.03	< LOD	300000	240.16	7.92	14260.3	1136.6	119395	508.4	1857.75	91.98	1044.23	34.32	3206.78	88.27	432855	1268.44	257.52	56.83	739.62	59.66	45.01	5.22	79.98	3.61	< LOD	300000	2300.41	49.53	< LOD	300000	< LOD	300000	52.12	8.56	41.2	2.73
	2839	43006.6	TestAll Geo	479.14	ppm	Final	-8mm	Shub-22.2	SHUBAYQA	24851.3	373.39	470016	1167.77	7.98	1.83	694.27	10.88	8812.73	801.82	30432.8	272.1	1503.99	71.41	1021.23	28.37	1645.42	76.17	455453	1244.76	< LOD	141.64	698.25	63.64	70.77	8.31	201.96	6.39	271.8	24.64	1752.08	33.18	51.91	15.14	155.51	13.21	82.96	7.66	7.16	1.44
	2823	27-09-2017 15	TestAll Geo	480.4	ppm	Final	-8mm	Shub-11	SHUBAYQA	22592.8	380.6	527700	1327.71	< LOD	300000	109.12	7.26	5092.21	718.66	375.75	147.1	659.52	73.79	726.26	31.9	1038.63	57.49	438458	1420.66	< LOD	60.8	565.79	57.97	10.06	2.67	20.76	1.92	< LOD	300000	2061.53	54.49	< LOD	300000	< LOD	300000	< LOD	300000	< LOD	300000
	2824	27-09-2017 15	TestAll Geo	480.42	ppm	Final	-8mm	Shub-12	SHUBAYQA	20361.7	349.15	514928	1187.05	< LOD	300000	42.79	4.99	5434.58	693.72	3162.13	152.26	574.13	66.05	396.93	26.25	1086.04	71.49	448381	1298.12	< LOD	90.68	608.03	59	9.89	3.94	28.8	2.85	813.29	48.91	3341.79	59.18	< LOD	300000	< LOD	300000	82.64	9.03	4.7	1.93
	2826	43006.5	TestAll Geo	479.8	ppm	Final	-8mm	Shub-14	SHUBAYQA	26781.2	375.89	549882	1221.38	7.5	2.07	377.31	9.78	6626.4	664.84	8270.23	179.69	3134.53	81.24	1414.99	31.06	4033.56	103.22	390977	1257.94	< LOD	95.13	455.13	21.64	138.56	16.69	92.14	3.96	510.35	32.71	5704.27	67.13	50.58	27.24	154.63	16.18	57.7	9	6.8	1.66
	2827	43006.5	TestAll Geo	479.7	ppm	Final	-8mm	Shub-15	SHUBAYQA	18801.9	347.31	521426	1251.1	< LOD	300000	7.02	4.51	5388.65	714.97	2143.57	152.87	490.21	195.76	1292.85	32.69	1274.5	72.63	446721	1367.7	< LOD	77.17	110.08	14.28	< LOD	4.42	12.5	2.42	501.78	47.38	1040.65	40.72	< LOD	300000	< LOD	300000	< LOD	13.37	< LOD	300000
	2829	43006.5	TestAll Geo	479.21	ppm	Final	-8mm	Shub-17	SHUBAYQA	21241.3	351.2	505238	1162.41	< LOD	300000	< LOD	300000	6719.52	712.37	< LOD	170.85	574.72	65.08	446.75	25.33	1334.65	74.79	462986	1303.86	< LOD	99.64	139.56	19.01	< LOD	6.01	45.49	16.32	< LOD	300000	1109.85	36.5	< LOD	300000	< LOD	300000	< LOD	11.17	< LOD	300000
	2830	43006.5	TestAll Geo	479.56	ppm	Final	-8mm	Shub-18	SHUBAYQA	42681	454.44	500889	1246.77	< LOD	300000	7.07	4.38	12844.6	770.61	< LOD	199.42	1320.11	70.96	572.66	27.06	3088.55	88.7	434020	1296.46	< LOD	80.05	264.72	17.64	< LOD	27.03	101.26	16.6	< LOD	300000	3476.32	60.91	< LOD	300000	< LOD	300000	23.73	8.53	< LOD	300000
	2817	27-09-2017 14	TestAll Geo	479.99	ppm	Final	-8mm	Shub-5	SHUBAYQA	28381.5	371.96	512081	1012.88	< LOD	1.99	18.45	2.93	8339.11	672.93	757.29	123.55	1710	67.01	733.12	24.47	2693.55	82.1	442178	1148.22	< LOD	137.09	226.19	28.88	< LOD	10.02	< LOD	4.74	107.46	18.05	1981.98	32.19	< LOD	20.11	< LOD	15.92	23.85	6.02	1.59	1
	2816	27-09-2017 14	TestAll Geo	481.25	ppm	Final	-8mm	Shub-1	SHUBAYQA	295417	799.64	639408	768.74	< LOD	1.5	18.63	2.4	9163.85	307.77	8275.01	149.19	1112.82	39.91	2696.99	25.75	7290.77	60.89	29034	213.53	< LOD	15.52	511.44	11.99	44.95	4.29	67.47	3.08	< LOD	18.79	1789.29	26.36	< LOD	15.94	< LOD	11.53	10.25	4.43	< LOD	1.11
	2820	27-09-2017 14	TestAll Geo	480.14	ppm	Final	-8mm	Shub-6	SHUBAYQA	220214	923.36	627151	1170.16	< LOD	3.69	161.23	8.32	38327.9	761.21	< LOD	244.91	219.83	51.24	1501.9	35.38	25972.7	231.18	13700.5	264.61	12.63	5.04	1921.06	18.25	59.58	5.36	46.84	2.44	235.58	43.31	61948.9	301.2	< LOD	300000	< LOD	300000	290.4	14.3	5.44	2.38
	2821	27-09-2017 15	TestAll Geo	479.27	ppm	Final	-8mm	Shub-7	SHUBAYQA	207271	699.62	670964	790.56	6.31	1.42	96.87	4.24	31572.7	503.94	793.65	112.79	275.48	76.6	2000.89	25.07	16458.2	158.85	2958.01	39.56	11.16	6.4	3015.95	28.7	84.98	8.39	93.02	4.1	283.37	22.48	46687.1	182.53	< LOD	72.73	23.05	10.63	93.52	6.74	3.8	1.55
	2825	27-09-2017 15	TestAll Geo	480.2	ppm	Final	-8mm	Shub-13	SHUBAYQA	198488	698.39	591185	956.81	11.95	1.73	153.08	5.32	48733.5	713.7	1266.97	122.33	338.53	39.17	882.48	21.73	37532.5	269.6	21442	332.52	53.65	16.96	8592.55	64.67	125.87	17.89	111.29	6.4	1129.32	35.98	78226.3	264.78	< LOD	106.02	67.68	12.01	199.63	8.45	6.12	1.83
	2822	27-09-2017 15	TestAll Geo	479.38	ppm	Final	-8mm	Shub-8	SHUBAYQA	108198	524.67	621933	1161.26	< LOD	2.37	200.72	7.71	56907	774.75	865.46	89.46	< LOD	45.95	812.46	19.43	1458.39	85.21	7167.3	213.88	21.5	11.5	4483.39	59.11	185.11	25.15	195.05	20.77	3070.55	60.68	160050	511.23	< LOD	118.46	< LOD	28.4	< LOD	15.68	3.75	1.82
	2818	27-09-2017 14	TestAll Geo	479.91	ppm	Final	-8mm	Shub-9	SHUBAYQA	48711.3	397.36	688663	853.02	< LOD	2.09	74.21	4.07	63627.6	1019.91	90991.1	389.86	891.84	56.3	1314.44	27.39	3238.82	39.98	90546.9	417.76	123.37	14.29	252.74	9.17	110.24	3.81	1343.97	6.61	< LOD	34.32	3581.81	41.92	< LOD	25.31	< LOD	16	71.23	6.86	70.77	2.22
	2819	27-09-2017 14	TestAll Geo	479.15	ppm	Final	-8mm	Shub-10	SHUBAYQA	92221.4	527.07	658625	798.74	3.91	1.78	659.1	9.56	27486.4	620.98	21804.8	204.09	2618.87	61.25	1509.77	25.79	12800.9	122.47	156488	592.14	88.61	38.67	1618.24	27.78	151.27	9.19	868.57	14.66	332.52	23.78	13523.9	94.76	< LOD	38.77	< LOD	15.3	55.84	6.22	132.91	2.9
	2828	43006.5	TestAll Geo	480.35	ppm	Final	-8mm	Shub-16	SHUBAYQA	62416.1	491.1	645050	802.6	2.97	1.35	83.56	4.12	7705.23	508.33	573.54	124.14	500.04	55.76	516.88	23.7	6600.25	91.25	260952	800.61	254.01	43.79	217.49	15.45	69.51	11.49	32.11	3.02	392.92	22.56	7254.02	57.56	< LOD	33.79	< LOD	15.8	40.98	6.25	2.95	1.05
										Si	Si Error	Bal	Bal Error	Pb	Pb Error	Zn	Zn Error	Al	Al Error	P	P Error	S	S Error	Cl	Cl Error	K	K Error	Ca	Ca Error			Ti	Ti Error	V	V Error	Cr	Cr Error	Mn	Mn Error	Fe	Fe Error	Co	Co Error	Ni	Ni Error	Cu	Cu Error	As	As Error
								WG1 ave	Wadi Gilat	15966.1	312.666	579349	924.073	3.958	85715.4	207.063	5.38571	3931.91	721.781	52167.5	295.864	4291.55	84.6143	141.872	20.9057	703.049	74.28	338636	957.697			395.261	32.1871	40.955	15.2514	326.496	11.2457	122.423	23.8071	903.944	23.7829	43.65	214289	65.7714	10.9557	30.02	5.05714	26.24	1.64857
								WG2 ave	Wadi Gilat	11689.3	289.34	565090	1075.92	7.4425	2.07	382.688	8.8675	3340.42	742.875	49589.1	294.89	4269.69	85.3925	#DIV/0!	25.59	367.632	72.0675	357286	1071.38			417.308	38.18	14.24	5.78	121.492	4.2375	285.8	26.73	837.85	26.64	69.8675	13.93	185.178	14.35	49.8625	7.6925	24.5925	1.9375
								WG3 ave	Wadi Gilat	12175.7	295.707	568499	1108.71	3.595	75001.4	218.6	6.0825	3266.32	831.962	54673.1	311.022	5227.28	91.3775	48.635	17.6475	379.207	71.1875	350038	1084.28			703.53	36.6575	18.005	4.245	143.792	4.095	94.63	28.1875	747.318	26.1775	15.91	150006	55.7425	12.5025	23.975	5.3325	21.0325	1.8275
						ELEMENTS PPM
Reading No	Site/Source	Sample	Classification			Si	Bal	Pb	Zn	Al	P	S	Cl	K	Ca	Sc	Ti	V	Cr	Mn	Fe	Co	Ni	Cu	As	Se	Rb	Sr	Zr	Nb	Mo	Mg	Pd	Ag	Cd	Sn	Sb	Te	Cs	Ba	W	Au	Hg	Bi	Th	U	Note/description
2808	SHUBAYQA	Shub-2a	Greenstone (Copper mineral)			17547.9	315563	1	1004.42	4448.14	119.38	913.51	1028.05	405.31	66139	1	1	42.76	1	4430.82	187.79	414.87	125.06	587096	16.47	1	1	32.67	1	5.74	1	1	1	16.29	1	1	1	458.53	275.68	443.74	1	1	1	1	1	1	Greenstone
2840	SHUBAYQA	Shub-23	Greenstone (Copper mineral)			128837	381230	832.55	168.07	55038.1	694.84	6398.48	4696.19	18107.5	9485.79	1	1681.23	184.94	1	8378.42	10854.5	1	178.81	327396	62.95	1	29.1	840.98	100.95	13.09	10.75	9056.38	1	1	1	1	1	139.06	111.99	35596.5	88.37	25.03	1	1	1	1	Greenstone
2807	SHUBAYQA	Shub-2b	Greenstone (apatitic limestone)			54573.9	457787	6.62	476.22	16932.4	68025.9	3594.14	1484.64	4174.08	385294	385.33	422.09	277.82	105.33	233.77	3444.09	1	364.58	212	69.24	84.65	4.44	1319.56	40.59	11.12	14.59	1	17.4	18.61	66.35	38.85	66.95	197.87	110.91	865.65	1	6.12	5.45	1	3.94	41.64	Greenstone
2809	SHUBAYQA	Shub-4.1	Greenstone (apatitic limestone)			24615.6	428624	1	81.04	6247.21	95254.6	3318	484.22	1344.52	436822	1	94.13	236.03	70.32	1	1309.95	1	1	39.24	13.26	1	1.5	1008.68	10.38	10.03	7.88	1	10.9	13.44	24.94	11.79	11.24	22.99	1	138.47	136.16	1	1	1	1	1	Greenstone
2810	SHUBAYQA	Shub-4.2	Greenstone (apatitic limestone)			24961.1	417135	1	1089.62	7109.55	91759.2	6460.24	335.61	1117.5	445972	134.4	114.19	59.34	150.49	1	1555.82	1	1	94.25	20.11	1	1	1072.47	10.95	9.92	31.74	1	3.43	4.17	7.18	1	1	1	1	151.15	1	1	1	1	1	1	Greenstone
2811	SHUBAYQA	Shub-4.3	Greenstone (apatitic limestone)			12839.2	435435	1	69.41	2067.71	135360	626.58	520.21	916.95	409760	1	41.03	42.32	92.29	1	671.67	1	1	32.14	36.62	1	1	851.11	10.06	7.87	5.34	1	18.63	20.61	90.32	37.46	53.04	159.79	75.59	420.08	1	1	1	1	1	1	Greenstone
2812	SHUBAYQA	Shub-4.4	Greenstone (apatitic limestone)			16087.9	432571	1	183.75	2953.73	90585.2	1042.08	454.98	643.94	451804	1	41.76	36.09	71.52	1	1250.42	1	1	67.15	7.1	1	1	1069.04	5.88	8.92	9.6	1	4.06	5.14	9.53	1	1	1	1	168.77	1	1	1	1	1	1	Greenstone
2813	SHUBAYQA	Shub-4.5	Greenstone (apatitic limestone)			18461.7	332978	1	432.98	2313.28	82532.3	3495.2	336.14	805.79	555262	1	1	41.75	83.99	1	595.01	1	1	123.95	14.57	1	1.91	1126.27	1	14.25	28.12	1	1	1	1	1	1	1	1	1	229.52	1	1	4.98	1	1	Greenstone
2814	SHUBAYQA	Shub-4.6	Greenstone (apatitic limestone)			36672.5	455207	1	350.23	9006.75	90473.9	6300.58	584.08	1448.09	394345	135.77	573.66	59.75	62.91	1	2208.49	1	1	83.67	60.15	1	1	838.35	11.35	9.26	9.77	1	1	5.17	1	1	1	1	1	1	58.67	1	1	1	1	1	Greenstone
2815	SHUBAYQA	Shub-4.7	Greenstone (apatitic limestone)			22581.6	385824	1	259.08	3365.21	99168.9	17831.9	374.01	1098.22	466135	81.79	410.89	62.2	119.93	1	1065.7	1	1	61.84	30.69	1	1	759.82	11.45	10.3	9.86	1	1	1	34.44	1	1	1	1	1	1	1	1	3.51	1	1	Greenstone
2831	SHUBAYQA	Shub-19.1	Greenstone (apatitic limestone)			14471.8	387789	9.28	251.69	3081.67	156800	1813.54	317.31	697.86	431094	1	212.6	85.87	217.1	302.28	734.5	97.66	195.29	71.75	47.63	13.76	2.14	1373.33	26.96	13.5	11.11	1	19.66	19.55	76.69	52.58	77.11	230.23	163.53	841.42	1	9.28	9.89	3.76	5.79	1	Greenstone
2832	SHUBAYQA	Shub-19.2	Greenstone (apatitic limestone)			12239.8	390731	7.65	445.15	2309.42	149463	8879.52	116.95	570.39	431950	1	65.77	82.02	154.28	224.03	876.4	59.68	205.51	42.15	34.89	10.82	1.33	1311.65	24.31	9.21	7.52	1	22.48	17.25	91.48	42.39	67.3	202.49	126.1	699.59	1	9.31	10.97	3.55	5.4	1	Greenstone
2833	SHUBAYQA	Shub-19.3	Greenstone (apatitic limestone)			12393.1	442639	5.65	232.05	1550.42	99795.7	2425.8	214.26	571.95	437964	1	203.46	60.72	134.84	67.29	335.21	31.97	80.81	13.29	23.01	16.4	1.78	1102.41	13.41	7.26	9.58	1	12.59	17.34	189.65	31.55	40.29	110.1	54.12	424.85	1	4.95	10.06	1	3.59	1	Greenstone
2834	SHUBAYQA	Shub-21	Greenstone (apatitic limestone)			31840.2	504937	4.53	157.53	8717.71	55309.2	6032.64	377.28	2065.27	386408	1	278.85	41.63	83.08	218.26	1703.94	1	115.17	30.9	12.26	8.9	1.94	1114.15	14.07	5.99	13.23	1	7.85	9.45	26.23	18.04	25.92	88.95	56.07	404.83	1	4.19	7.04	1	2.73	1	Greenstone
2835	SHUBAYQA	Shub-20.2	Greenstone (apatitic limestone)			33560.6	363721	7.41	1111.37	9585.33	105357	2181.39	1399.74	986.15	474531	1	588.43	27.74	75.29	1	2634.73	1	1	129.48	23.53	1	2.78	972.19	14.67	17.64	12.48	1	1	8.29	70.09	1	1	1	1	303.16	462.81	1	1	1	1	1	Greenstone
2837	SHUBAYQA	Shub-20.1	Greenstone (apatitic limestone)			17852.6	416219	1	95.87	1	102996	398.82	904.7	725.73	455476	1	321.14	19.99	52.75	1	422.09	1	1	98.43	7.37	1	2.29	973.57	1	11.08	17.13	1	1	6.13	15	1	1	1	1	118.02	425.66	1	1	1	1	1	Greenstone
2838	SHUBAYQA	Shub-22.1	Greenstone (apatitic limestone)			38126.3	384276	1	240.16	14260.3	119395	1857.75	1044.23	3206.78	432855	257.52	739.62	45.01	79.98	1	2300.41	1	1	52.12	41.2	1	1	865.22	13.64	10.28	7.03	1	17.59	10.43	52.49	20.65	30.01	72.48	30.7	328.23	1	1	1	1	1	1	Greenstone
2839	SHUBAYQA	Shub-22.2	Greenstone (apatitic limestone)			24851.3	470016	7.98	694.27	8812.73	30432.8	1503.99	1021.23	1645.42	455453	1	698.25	70.77	201.96	271.8	1752.08	51.91	155.51	82.96	7.16	5.22	2.52	1375.14	16.73	5.26	7.9	1	18.42	16.28	128.9	37.41	56.34	186.48	117.17	1170.3	1	7.23	10.43	1	3.47	1	Greenstone
2823	SHUBAYQA	Shub-11	Calcite			22592.8	527700	1	109.12	5092.21	375.75	659.52	726.26	1038.63	438458	1	565.79	10.06	20.76	1	2061.53	1	1	1	1	1	1	57.17	4.69	3.08	5.47	1	1	1	24.19	1	1	1	1	1	85.07	1	1	1	1	1	Red bead
2824	SHUBAYQA	Shub-12	Calcite			20361.7	514928	1	42.79	5434.58	3162.13	574.13	396.93	1086.04	448381	1	608.03	9.89	28.8	813.29	3341.79	1	1	82.64	4.7	1	1	451.58	4.4	3.14	6.06	1	13.49	10.03	17.8	19.49	27.08	75.78	30.42	215.41	63.87	1	1	1	1	1	Pink calc. Bead
2826	SHUBAYQA	Shub-14	Calcite or shell			26781.2	549882	7.5	377.31	6626.4	8270.23	3134.53	1414.99	4033.56	390977	1	455.13	138.56	92.14	510.35	5704.27	50.58	154.63	57.7	6.8	5.52	2.6	514.65	33.74	6.5	7.52	1	13	17.49	47.27	35.54	50.9	140.92	82.36	420.43	1	1	8.11	1	4.24	17.95	Calc.(or marine shell)? bead
2827	SHUBAYQA	Shub-15	Calcite or shell			18801.9	521426	1	7.02	5388.65	2143.57	490.21	1292.85	1274.5	446721	1	110.08	1	12.5	501.78	1040.65	1	1	1	1	1	1	1190.68	1	1.63	2.87	1	18.16	18.45	37.82	36.44	50.72	158.8	69.18	349.88	1	1	1	1	1	1	Calc.(or marine shell)? bead
2829	SHUBAYQA	Shub-17	Ostrich egg shell (Shubbayqa)			21241.3	505238	1	1	6719.52	1	574.72	446.75	1334.65	462986	1	139.56	1	45.49	1	1109.85	1	1	1	1	1	1	219.09	2.02	2.21	3.86	1	19.48	18.63	29.58	27.4	33.63	102.4	40.01	192.78	1	1	1	1	1	1	O.e. shell? bead
2830	SHUBAYQA	Shub-18	Ostrich egg shell (Shubbayqa)			42681	500889	1	7.07	12844.6	1	1320.11	572.66	3088.55	434020	1	264.72	1	101.26	1	3476.32	1	1	23.73	1	1	1	152.31	2.14	2.05	3.03	1	8.62	11.26	14.76	13.27	16.56	43.36	13.15	103.72	80.28	1	1	1	1	1	O.e. shell? bead
2817	SHUBAYQA	Shub-5	Ostrich egg shell (Shubbayqa)			28381.5	512081	1	18.45	8339.11	757.29	1710	733.12	2693.55	442178	1	226.19	1	1	107.46	1981.98	1	1	23.85	1.59	2.09	1.83	295.39	3.01	1.93	4.01	1	11.36	9.47	18.25	22.45	26.19	75.59	33.1	187.43	1	4.69	4.65	1	3.19	1	O.e. shell? bead
2947	control 1	control 1	Ostrich egg shell (zoomus)			2125.32	534834	2.49	23.6833	1	2067.51	5930.9	612.49	403.247	453664	1	45.3167	1	1	69.3233	80.6267	22.2733	1	8.27	1	2.07	1.48333	281.223	1.32	1.20667	4.39667	1	9.07333	10.0033	18.89	21.0033	28.7933	85.0567	45.0267	215.673	8.72333	1	5.81333	1	2.82667	1	OES (inside surf.) control specimen from Copenhagen's Zoological Museum
2950	control 2	control 2	Ostrich egg shell (zoomus)			3490.9	517900	15.71	40.16	2344.36	1970.36	2765.32	2079.22	1914.8	454780	1	1	19.3	1	89.9	119.33	28.43	24.62	16.8	15.95	2.19	1.83	336.78	1	1	3.87	12246.1	9.24	5.86	14.65	16.76	19.62	70.44	35.41	193.23	1	3.76	7.57	1	3.04	1	OES (outside surf.) control specimen from Copenhagen's Zoological Museum
2816	SHUBAYQA	Shub-1	Siliciclastic rock			295417	639408	1	18.63	9163.85	8275.01	1112.82	2696.99	7290.77	29034	1	511.44	44.95	67.47	1	1789.29	1	1	10.25	1	1	2.06	66.51	39	5.38	8.7	3345.52	1	1	1	1	1	1	1	1	1	1	1	1	1	4.42	SandS? bead
2820	SHUBAYQA	Shub-6	Siliciclastic rock			220214	627151	1	161.23	38327.9	1	219.83	1501.9	25972.7	13700.5	12.63	1921.06	59.58	46.84	235.58	61948.9	1	1	290.4	5.44	1	18.9	99.32	124.83	20.76	9.88	3899.8	1	1	1	1	1	1	1	1	95.51	1	1	1	1	1	Slate? bead
2821	SHUBAYQA	Shub-7	Siliciclastic rock			207271	670964	6.31	96.87	31572.7	793.65	275.48	2000.89	16458.2	2958.01	11.16	3015.95	84.98	93.02	283.37	46687.1	1	23.05	93.52	3.8	1	34.37	80.28	132.78	15.4	6.54	12919.8	1	1	1	1	1	1	1	1	1	1	1	1	3.72	1	Slate? bead
2825	SHUBAYQA	Shub-13	Siliciclastic rock			198488	591185	11.95	153.08	48733.5	1266.97	338.53	882.48	37532.5	21442	53.65	8592.55	125.87	111.29	1129.32	78226.3	1	67.68	199.63	6.12	1	16.88	539.95	235.18	22.21	5.45	9395.76	4.52	4.51	8.13	11.17	1	1	1	82.16	1	1	1	1	1	1	Red bead
2822	SHUBAYQA	Shub-8	Mafic?			108198	621933	1	200.72	56907	865.46	1	812.46	1458.39	7167.3	21.5	4483.39	185.11	195.05	3070.55	160050	1	1	1	3.75	1	1	1.63	15.78	9.4	1	34407.1	1	1	1	1	1	124.97	55.5	1	1	1	1	1	1	1	redish basalt? Bead
2818	SHUBAYQA	Shub-9	Unclassified			48711.3	688663	1	74.21	63627.6	90991.1	891.84	1314.44	3238.82	90546.9	123.37	252.74	110.24	1343.97	1	3581.81	1	1	71.23	70.77	4.42	5.18	1031.78	8.69	5.9	53.33	1	3.71	1	10.6	8.64	1	1	1	1	1	1	9.42	1	1	45.45	bead
2819	SHUBAYQA	Shub-10	Unclassified			92221.4	658625	3.91	659.1	27486.4	21804.8	2618.87	1509.77	12800.9	156488	88.61	1618.24	151.27	868.57	332.52	13523.9	1	1	55.84	132.91	9.48	6.33	4160.11	52.49	7.62	185.6	5599.99	4.46	1	22.41	1	1	1	1	204.6	1	1	5.86	1	2.59	1	bead
2828	SHUBAYQA	Shub-16	Unclassified			62416.1	645050	2.97	83.56	7705.23	573.54	500.04	516.88	6600.25	260952	254.01	217.49	69.51	32.11	392.92	7254.02	1	1	40.98	2.95	1	2.82	352.84	21.01	3.78	4.94	4801.95	5.91	3.51	9.2	10.47	1	1	1	1	1	1	1	1	2.24	2.47	bead
	WADI JILAT	WG 1	Greenstone (apatitic limestone)			15966.1	579349	3.958	207.063	3931.91	52167.5	4291.55	141.872	703.049	338636	1	395.261	40.955	326.496	122.423	903.944	43.65	65.7714	30.02	26.24	20.85	1.808	676.213	8.41	3.88143	7.15143	1	14.35	18.245	44.5571	45.375	65.16	71.8183	47.74	582.264	37.33	4.498	1	2.06	5.22	1	Greenstone
	WADI JILAT	WG 2	Greenstone (apatitic limestone)			11689.3	565090	7.4425	382.688	3340.42	49589.1	4269.69	1	367.632	357286	1	417.308	14.24	121.492	285.8	837.85	69.8675	185.178	49.8625	24.5925	19.91	1.975	1311.1	16.15	4.175	15.035	5602.84	19.5725	17.93	111.21	42.3875	64.74	210.183	141.688	723.553	1	10.5125	11.175	1.93667	4.6325	1	Greenstone
	WADI JILAT	WG 3	Greenstone (apatitic limestone)			12175.7	568499	3.595	218.6	3266.32	54673.1	5227.28	48.635	379.207	350038	1	703.53	18.005	143.792	94.63	747.318	15.91	55.7425	23.975	21.0325	1	1.75	559.982	4.6875	3.865	7.205	5648.02	17.115	18.89	126.398	45.4325	72.5175	222.248	151.89	763.438	1	4.54	1	1.73667	1	1	Greenstone
	WADI JILAT	WG ave	Greenstone (apatitic limestone)			13277.1	570979	4.9985	269.45	3512.89	52143.2	4596.17	63.8357	483.296	348654	1	505.366	24.4	197.26	167.618	829.704	43.1425	102.23	34.6192	23.955	13.92	1.84433	849.098	9.74917	3.97381	9.79714	3750.62	17.0125	18.355	94.0549	44.3983	67.4725	168.083	113.772	689.751	1	6.51683	4.39167	1.91111	3.6175	1	Greenstone
[truncated: 48 more columns]

## Sheet: Table
																	Site/Source
																	SHUBAYQA		SAMPLE	Si	Si Error	Al	Al Error	K	K Error	P	P Error	Ca	Ca Error	Mn	Mn Error	Fe	Fe Error	Cu	Cu Error	Bal	Bal Error
																	Shub-2a		Shub-2a	17547.9	266.89	4448.14	648.17	405.31	84.51	119.38	79.02	66139	786.63	4430.82	100.85	187.79	41.58	587096	6234.23	315563	6937.33
		SELECTED ELEMENTS PPM															Shub-23		Shub-23	128837	718.75	55038.1	1059.76	18107.5	235.63	694.84	97.07	9485.79	268.16	8378.42	130.82	10854.5	124.09	327396	2480.83	381230	4319.49
Site/Sample	Classification	Si	Al	K	P	Ca	Mn	Fe	Cu	Bal							Shub-2b		Shub-2b	54573.9	504.78	16932.4	947.18	4174.08	91.51	68025.9	386.88	385294	1131.4	233.77	24.2	3444.09	45.89	212	9.88	457787	1231.27
SHUBAYQA																	Shub-4.1		Shub-4.1	24615.6	416.76	6247.21	990.92	1344.52	77.14	95254.6	503.97	436822	1850.68	< LOD	300000	1309.95	63.3	39.24	13.66	428624	2081.49
Shub-2a	Greenstone (Copper mineral)	17547.9	4448.14	405.31	119.38	66139	4430.82	187.79	587096	315563							Shub-4.2		Shub-4.2	24961.1	406.4	7109.55	995.2	1117.5	75.97	91759.2	455.06	445972	1383.38	< LOD	300000	1555.82	45.85	94.25	10.35	417135	1445.79
Shub-23	Greenstone (Copper mineral)	128837	55038.1	18107.5	694.84	9485.79	8378.42	10854.5	327396	381230							Shub-4.3		Shub-4.3	12839.2	353.94	2067.71	964.3	916.95	70.45	135360	543.44	409760	1304.58	< LOD	300000	671.67	35.52	32.14	9.43	435435	1397.31
Shub-2b	Greenstone (apatitic limestone)	54573.9	16932.4	4174.08	68025.9	385294	233.77	3444.09	212	457787							Shub-4.4		Shub-4.4	16087.9	377.27	2953.73	976.94	643.94	52.16	90585.2	472.32	451804	1524.02	< LOD	300000	1250.42	47.71	67.15	11.96	432571	1579.24
Shub-4.1	Greenstone (apatitic limestone)	24615.6	6247.21	1344.52	95254.6	436822	1	1309.95	39.24	428624							Shub-4.5		Shub-4.5	18461.7	414.4	2313.28	1220.72	805.79	82.32	82532.3	474.95	555262	1886.33	< LOD	300000	595.01	41.24	123.95	14.28	332978	1893.1
Shub-4.2	Greenstone (apatitic limestone)	24961.1	7109.55	1117.5	91759.2	445972	1	1555.82	94.25	417135							Shub-4.6		Shub-4.6	36672.5	473.67	9006.75	978.78	1448.09	49.41	90473.9	470.87	394345	1373.02	< LOD	300000	2208.49	58.48	83.67	12.13	455207	1537.42
Shub-4.3	Greenstone (apatitic limestone)	12839.2	2067.71	916.95	135360	409760	1	671.67	32.14	435435							Shub-4.7		Shub-4.7	22581.6	428.2	3365.21	1125.61	1098.22	79.07	99168.9	497.27	466135	1542.58	< LOD	300000	1065.7	44.22	61.84	11.55	385824	1629.85
Shub-4.4	Greenstone (apatitic limestone)	16087.9	2953.73	643.94	90585.2	451804	1	1250.42	67.15	432571							Shub-19.1		Shub-19.1	14471.8	363.6	3081.67	1055.71	697.86	67.84	156800	561.4	431094	1216.27	302.28	26.92	734.5	25.14	71.75	8.13	387789	1264.69
Shub-4.5	Greenstone (apatitic limestone)	18461.7	2313.28	805.79	82532.3	555262	1	595.01	123.95	332978							Shub-19.2		Shub-19.2	12239.8	350.48	2309.42	1051.7	570.39	66.36	149463	549.94	431950	1199.67	224.03	24.07	876.4	25.87	42.15	7.43	390731	1249.39
Shub-4.6	Greenstone (apatitic limestone)	36672.5	9006.75	1448.09	90473.9	394345	1	2208.49	83.67	455207							Shub-19.3		Shub-19.3	12393.1	330.61	1550.42	884.22	571.95	66.28	99795.7	455.01	437964	1204.87	67.29	19.86	335.21	18.64	13.29	6.82	442639	1182.42
Shub-4.7	Greenstone (apatitic limestone)	22581.6	3365.21	1098.22	99168.9	466135	1	1065.7	61.84	385824							Shub-21		Shub-21	31840.2	403.31	8717.71	771.27	2065.27	75.72	55309.2	341.77	386408	1104.66	218.26	22.32	1703.94	32.27	30.9	6.86	504937	1105.47
Shub-19.1	Greenstone (apatitic limestone)	14471.8	3081.67	697.86	156800	431094	302.28	734.5	71.75	387789							Shub-20.2		Shub-20.2	33560.6	526.3	9585.33	1348.8	986.15	30.63	105357	581.72	474531	2250.97	< LOD	300000	2634.73	95.15	129.48	24.08	363721	2589.48
Shub-19.2	Greenstone (apatitic limestone)	12239.8	2309.42	570.39	149463	431950	224.03	876.4	42.15	390731							Shub-20.1		Shub-20.1	17852.6	467.02	< LOD	1848.2	725.73	27.67	102996	594.59	455476	2164.79	< LOD	300000	422.09	56.43	98.43	23.22	416219	2384.36
Shub-19.3	Greenstone (apatitic limestone)	12393.1	1550.42	571.95	99795.7	437964	67.29	335.21	13.29	442639							Shub-22.1		Shub-22.1	38126.3	472.82	14260.3	1136.6	3206.78	88.27	119395	508.4	432855	1268.44	< LOD	300000	2300.41	49.53	52.12	8.56	384276	1386.03
Shub-21	Greenstone (apatitic limestone)	31840.2	8717.71	2065.27	55309.2	386408	218.26	1703.94	30.9	504937							Shub-22.2		Shub-22.2	24851.3	373.39	8812.73	801.82	1645.42	76.17	30432.8	272.1	455453	1244.76	271.8	24.64	1752.08	33.18	82.96	7.66	470016	1167.77
Shub-20.2	Greenstone (apatitic limestone)	33560.6	9585.33	986.15	105357	474531	1	2634.73	129.48	363721							Shub-11		Shub-11	22592.8	380.6	5092.21	718.66	1038.63	57.49	375.75	147.1	438458	1420.66	< LOD	300000	2061.53	54.49	< LOD	300000	527700	1327.71
Shub-20.1	Greenstone (apatitic limestone)	17852.6	1	725.73	102996	455476	1	422.09	98.43	416219							Shub-12		Shub-12	20361.7	349.15	5434.58	693.72	1086.04	71.49	3162.13	152.26	448381	1298.12	813.29	48.91	3341.79	59.18	82.64	9.03	514928	1187.05
Shub-22.1	Greenstone (apatitic limestone)	38126.3	14260.3	3206.78	119395	432855	1	2300.41	52.12	384276							Shub-14		Shub-14	26781.2	375.89	6626.4	664.84	4033.56	103.22	8270.23	179.69	390977	1257.94	510.35	32.71	5704.27	67.13	57.7	9	549882	1221.38
Shub-22.2	Greenstone (apatitic limestone)	24851.3	8812.73	1645.42	30432.8	455453	271.8	1752.08	82.96	470016							Shub-15		Shub-15	18801.9	347.31	5388.65	714.97	1274.5	72.63	2143.57	152.87	446721	1367.7	501.78	47.38	1040.65	40.72	< LOD	13.37	521426	1251.1
Shub-11	Calcite	22592.8	5092.21	1038.63	375.75	438458	1	2061.53	1	527700							Shub-17		Shub-17	21241.3	351.2	6719.52	712.37	1334.65	74.79	< LOD	170.85	462986	1303.86	< LOD	300000	1109.85	36.5	< LOD	11.17	505238	1162.41
Shub-12	Calcite	20361.7	5434.58	1086.04	3162.13	448381	813.29	3341.79	82.64	514928							Shub-18		Shub-18	42681	454.44	12844.6	770.61	3088.55	88.7	< LOD	199.42	434020	1296.46	< LOD	300000	3476.32	60.91	23.73	8.53	500889	1246.77
Shub-14	Calcite or shell	26781.2	6626.4	4033.56	8270.23	390977	510.35	5704.27	57.7	549882							Shub-5		Shub-5	28381.5	371.96	8339.11	672.93	2693.55	82.1	757.29	123.55	442178	1148.22	107.46	18.05	1981.98	32.19	23.85	6.02	512081	1012.88
Shub-15	Calcite or shell	18801.9	5388.65	1274.5	2143.57	446721	501.78	1040.65	1	521426							Shub-1		Shub-1	295417	799.64	9163.85	307.77	7290.77	60.89	8275.01	149.19	29034	213.53	< LOD	18.79	1789.29	26.36	10.25	4.43	639408	768.74
Shub-17	Ostrich egg shell (Shubayqa)	21241.3	6719.52	1334.65	1	462986	1	1109.85	1	505238							Shub-6		Shub-6	220214	923.36	38327.9	761.21	25972.7	231.18	< LOD	244.91	13700.5	264.61	235.58	43.31	61948.9	301.2	290.4	14.3	627151	1170.16
Shub-18	Ostrich egg shell (Shubayqa)	42681	12844.6	3088.55	1	434020	1	3476.32	23.73	500889							Shub-7		Shub-7	207271	699.62	31572.7	503.94	16458.2	158.85	793.65	112.79	2958.01	39.56	283.37	22.48	46687.1	182.53	93.52	6.74	670964	790.56
Shub-5	Ostrich egg shell (Shubayqa)	28381.5	8339.11	2693.55	757.29	442178	107.46	1981.98	23.85	512081							Shub-13		Shub-13	198488	698.39	48733.5	713.7	37532.5	269.6	1266.97	122.33	21442	332.52	1129.32	35.98	78226.3	264.78	199.63	8.45	591185	956.81
control 1	Ostrich egg shell (zoomus)	2125.32	1	403.247	2067.51	453664	69.3233	80.6267	8.27	534834							Shub-8		Shub-8	108198	524.67	56907	774.75	1458.39	85.21	865.46	89.46	7167.3	213.88	3070.55	60.68	160050	511.23	< LOD	15.68	621933	1161.26
control 2	Ostrich egg shell (zoomus)	3490.9	2344.36	1914.8	1970.36	454780	89.9	119.33	16.8	517900							Shub-9		Shub-9	48711.3	397.36	63627.6	1019.91	3238.82	39.98	90991.1	389.86	90546.9	417.76	< LOD	34.32	3581.81	41.92	71.23	6.86	688663	853.02
Shub-1	Siliciclastic rock	295417	9163.85	7290.77	8275.01	29034	1	1789.29	10.25	639408							Shub-10		Shub-10	92221.4	527.07	27486.4	620.98	12800.9	122.47	21804.8	204.09	156488	592.14	332.52	23.78	13523.9	94.76	55.84	6.22	658625	798.74
Shub-6	Siliciclastic rock	220214	38327.9	25972.7	1	13700.5	235.58	61948.9	290.4	627151							Shub-16		Shub-16	62416.1	491.1	7705.23	508.33	6600.25	91.25	573.54	124.14	260952	800.61	392.92	22.56	7254.02	57.56	40.98	6.25	645050	802.6
Shub-7	Siliciclastic rock	207271	31572.7	16458.2	793.65	2958.01	283.37	46687.1	93.52	670964							WADI JILAT			Si	Si Error	Al	Al Error	K	K Error	P	P Error	Ca	Ca Error	Mn	Mn Error	Fe	Fe Error	Cu	Cu Error	Bal	Bal Error
Shub-13	Siliciclastic rock	198488	48733.5	37532.5	1266.97	21442	1129.32	78226.3	199.63	591185							WG 1		WG1 ave	15966.1	312.666	3931.91	721.781	703.049	74.28	52167.5	295.864	338636	957.697	122.423	23.8071	903.944	23.7829	30.02	5.05714	579349	924.073
Shub-8	Mafic?	108198	56907	1458.39	865.46	7167.3	3070.55	160050	1	621933							WG 2		WG2 ave	11689.3	289.34	3340.42	742.875	367.632	72.0675	49589.1	294.89	357286	1071.38	285.8	26.73	837.85	26.64	49.8625	7.6925	565090	1075.92
Shub-9	Unclassified	48711.3	63627.6	3238.82	90991.1	90546.9	1	3581.81	71.23	688663							WG 3		WG3 ave	12175.7	295.707	3266.32	831.962	379.207	71.1875	54673.1	311.022	350038	1084.28	94.63	28.1875	747.318	26.1775	23.975	5.3325	568499	1108.71
Shub-10	Unclassified	92221.4	27486.4	12800.9	21804.8	156488	332.52	13523.9	55.84	658625
Shub-16	Unclassified	62416.1	7705.23	6600.25	573.54	260952	392.92	7254.02	40.98	645050
WADI GILAT
WG1 ave	Greenstone (apatitic limestone)	15966.1	3931.91	703.049	52167.5	338636	122.423	903.944	30.02	579349
WG2 ave	Greenstone (apatitic limestone)	11689.3	3340.42	367.632	49589.1	357286	285.8	837.85	49.8625	565090
WG3 ave	Greenstone (apatitic limestone)	12175.7	3266.32	379.207	54673.1	350038	94.63	747.318	23.975	568499

## Sheet: Analyses
Covariance matrix
	Si	Bal	Pb	Zn	Al	P	S	Cl	K	Ca	Sc	Ti	V	Cr	Mn	Fe	Co	Ni	Cu	As	Se	Rb	Sr	Zr	Nb	Mo	Mg	Pd	Ag	Cd	Sn	Sb	Te	Cs	Ba	W	Au	Hg	Bi	Th
Si	1
Bal	-0.273309	1
Pb	0.897454	-0.143245	1
Zn	0.0184644	-0.421252	-0.121587	1
Al	0.987143	-0.209476	0.926785	0.0108547	1
P	-0.339255	-0.387851	-0.386381	-0.078996	-0.383065	1
S	0.182016	-0.186147	0.137517	0.00464591	0.135038	0.116207	1
Cl	0.939246	-0.296816	0.902511	0.0968667	0.94156	-0.376706	0.00119758	1
K	0.96814	-0.188453	0.968418	-0.108813	0.982261	-0.364606	0.148528	0.935992	1
Ca	-0.396465	-0.396996	-0.559709	0.0819591	-0.471126	0.714019	0.131711	-0.479242	-0.490496	1
Sc	0.268002	-0.130167	-0.0953401	0.155888	0.209599	0.122813	0.12884	0.137389	0.123431	0.141913	1
Ti	0.79866	-0.0380612	0.740478	-0.0768275	0.815549	-0.396731	0.161786	0.743619	0.785168	-0.325733	0.120381	1
V	0.546666	-0.277331	0.363666	-0.0219225	0.507451	0.0167706	0.13635	0.466788	0.487335	-0.0560328	0.469225	0.177796	1
Cr	-0.290965	0.312771	-0.229398	-0.160242	-0.254696	0.00663955	0.104275	-0.422928	-0.255627	0.129552	-0.157406	0.0853244	-0.233564	1
Mn	0.773128	-0.248201	0.879253	0.0981795	0.809632	-0.538026	0.0416299	0.846878	0.833604	-0.731613	-0.128456	0.568328	0.302169	-0.304308	1
Fe	0.986554	-0.220738	0.926119	0.00558793	0.989523	-0.322145	0.172492	0.936393	0.974551	-0.4056	0.187306	0.815754	0.506003	-0.246288	0.767816	1
Co	-0.132695	-0.298676	-0.0696254	0.449653	-0.101135	-0.26806	-0.186459	0.0310247	-0.123415	-0.407579	-0.14746	-0.245643	-0.0574773	-0.193101	0.400037	-0.183223	1
Ni	0.357875	-0.122979	0.254935	0.109568	0.361204	-0.116477	0.0372401	0.326833	0.343573	-0.209499	0.334979	0.190877	0.59519	0.0646307	0.320371	0.337957	0.250438	1
Cu	0.373851	-0.296833	0.453666	0.331384	0.404976	-0.543969	-0.0881722	0.511366	0.401125	-0.701848	-0.13196	0.174285	0.110198	-0.322757	0.82158	0.329509	0.818788	0.228682	1
As	0.585472	-0.258074	0.412191	-0.0551422	0.550941	0.187042	0.279867	0.440412	0.518471	-0.123465	0.563566	0.457297	0.523507	0.0587114	0.318163	0.559941	-0.098716	0.513449	0.0853056	1
Se	0.192218	-0.0422412	-0.0650411	0.0638035	0.13689	0.0456889	-0.0210007	0.119893	0.100052	0.0772722	0.693047	-0.0275324	0.642314	-0.0576383	-0.0739574	0.134202	-0.0378897	0.763979	-0.0998606	0.482818	1
Rb	0.922655	-0.166165	0.989684	-0.0940941	0.940938	-0.373616	0.113296	0.927384	0.97675	-0.525323	-0.0365059	0.736153	0.436653	-0.238073	0.862664	0.943441	-0.0840256	0.332716	0.430734	0.44653	0.0404551	1
Sr	0.134934	-0.491137	-0.0177524	0.0839234	0.083874	0.566259	0.0915296	0.0561895	0.07358	0.697222	0.216114	-0.00782023	0.405822	-0.0902944	-0.244262	0.142643	-0.356978	0.358449	-0.470764	0.203372	0.384653	0.0510163	1
Zr	0.905824	-0.17576	0.904625	-0.0659516	0.92395	-0.207271	0.184969	0.872151	0.937205	-0.435821	0.165824	0.69422	0.595302	-0.225574	0.752287	0.929697	-0.114148	0.554854	0.308097	0.62495	0.282973	0.931472	0.234159	1
Nb	0.369144	-0.575343	0.25474	0.292764	0.303235	0.432392	0.0635369	0.422798	0.285021	0.292582	0.199586	0.0802911	0.329729	-0.548183	0.133625	0.359123	-0.140778	0.0155821	-0.0340569	0.273636	0.137575	0.307581	0.470503	0.349688	1
Mo	0.0758783	-0.200878	-0.00357671	0.313531	0.0154164	0.163319	0.103204	0.00967357	0.0208206	0.383598	0.202043	-0.167729	0.062182	-0.221451	-0.156426	0.0503458	-0.32893	-0.124148	-0.274902	-0.103569	0.101849	0.0318229	0.412563	0.00365507	0.493309	1
Mg	0.896574	-0.141108	0.999866	-0.125613	0.92561	-0.390222	0.138049	0.901299	0.967924	-0.562645	-0.095253	0.738779	0.359621	-0.232547	0.880006	0.924512	-0.0703676	0.243672	0.456219	0.408185	-0.0721251	0.988361	-0.0270692	0.899618	0.251498	-0.00222391	1
Pd	-0.0823416	-0.236141	-0.160496	-0.0535934	-0.0526115	0.52555	-0.140551	-0.0716959	-0.0623568	0.324572	0.277463	-0.166052	0.370584	-0.0827852	-0.203731	-0.0717506	0.0189301	0.49612	-0.235276	0.252968	0.423999	-0.122259	0.620061	0.151875	0.0925481	-0.159624	-0.16959	1
Ag	-0.131177	-0.382882	-0.216274	0.176812	-0.126575	0.40419	-0.296715	-0.0332346	-0.149386	0.194529	0.171964	-0.315592	0.37133	-0.265955	-0.0680964	-0.15495	0.387412	0.490732	0.0948534	0.171731	0.44112	-0.166064	0.453176	0.049435	0.132429	-0.228168	-0.224779	0.842534	1
Cd	-0.174697	-0.170857	-0.176666	0.0678736	-0.149985	0.369892	-0.113678	-0.109596	-0.152339	0.3644	0.00901298	-0.0528022	0.0906652	0.0447979	-0.236452	-0.145962	-0.0207873	0.309277	-0.259669	0.0521521	0.29206	-0.14142	0.500954	0.0354313	0.0137127	-0.191861	-0.187141	0.69621	0.683304	1
Sn	-0.0936373	-0.198444	-0.141362	-0.0557488	-0.0713658	0.487585	-0.135966	-0.076795	-0.067641	0.280788	0.196846	-0.165198	0.341943	-0.0271024	-0.173689	-0.0844036	0.0663259	0.604371	-0.211675	0.296723	0.495276	-0.0911883	0.624862	0.188648	0.0932844	-0.144915	-0.152587	0.953557	0.857112	0.747539	1
Sb	-0.0683393	-0.192243	-0.136873	-0.0270055	-0.0504485	0.465217	-0.115111	-0.0568075	-0.0521231	0.267924	0.254148	-0.147937	0.361618	-0.0221874	-0.166298	-0.0614277	0.0660855	0.658461	-0.205782	0.333195	0.553968	-0.0805884	0.628013	0.21079	0.100921	-0.127763	-0.148355	0.946902	0.840229	0.713847	0.994083	1
Te	0.107434	-0.371564	0.113792	0.324452	0.142881	-0.114295	-0.187048	0.243273	0.12902	-0.344611	0.055956	-0.0957617	0.268215	-0.259005	0.459987	0.0671591	0.821568	0.632556	0.685321	0.210786	0.306498	0.135474	0.017715	0.243194	-0.0279239	-0.340081	0.107819	0.477895	0.721625	0.298121	0.535474	0.545637	1
Cs	0.170395	-0.368831	0.196393	0.323844	0.208658	-0.144499	-0.154853	0.302371	0.198579	-0.384458	0.0128969	-0.0261398	0.265444	-0.244122	0.525037	0.137799	0.812466	0.6637	0.704968	0.234754	0.27934	0.216951	0.0321381	0.319065	0.00681126	-0.313126	0.189751	0.436216	0.662958	0.253297	0.512365	0.525394	0.989442	1
Ba	0.898135	-0.142706	0.999501	-0.119593	0.929391	-0.392213	0.129962	0.903734	0.970036	-0.56211	-0.0920458	0.747358	0.368729	-0.215276	0.881855	0.927161	-0.0615689	0.274937	0.457198	0.417647	-0.0536422	0.990065	-0.012284	0.909204	0.240483	-0.0164009	0.999119	-0.144097	-0.202119	-0.163879	-0.123969	-0.118719	0.130486	0.212906	1
W	0.09263	-0.290829	0.0438135	0.218732	0.015862	0.156651	-0.198606	0.220502	0.0130685	0.257692	-0.181088	0.061133	-0.0590936	-0.288909	-0.0261524	0.0779974	-0.153669	-0.300627	-0.0665734	-0.195293	-0.157507	0.0935324	0.133641	-0.0608175	0.629687	0.339894	0.0437072	-0.312825	-0.141905	-0.117487	-0.304783	-0.306346	-0.287771	-0.273778	0.0295997	1
Au	0.748173	-0.0966669	0.857887	-0.140688	0.794014	-0.244184	0.153445	0.720246	0.83465	-0.447184	-0.10177	0.664925	0.42135	0.0580703	0.730592	0.7935	-0.0331603	0.60225	0.307125	0.503762	0.146589	0.871429	0.208534	0.909358	0.117683	-0.109553	0.850913	0.152033	0.0177112	0.0985864	0.229195	0.243373	0.283623	0.37723	0.868143	-0.149117	1
Hg	-0.177069	-0.00858615	-0.139774	-0.00764694	-0.140014	0.216354	0.0139997	-0.215067	-0.134231	0.214559	-0.102397	-0.0664869	0.107226	0.719865	-0.166832	-0.146429	0.0823678	0.626508	-0.213503	0.0660362	0.344491	-0.102765	0.583598	0.112062	-0.251036	-0.16423	-0.153162	0.693763	0.617299	0.738653	0.804442	0.797747	0.405264	0.42339	-0.12128	-0.340737	0.342372	1
Bi	-0.240274	-0.196858	-0.125865	-0.0781687	-0.250924	0.343499	0.415794	-0.300749	-0.187351	0.319639	-0.188659	-0.221672	-0.110587	0.274587	-0.166273	-0.230806	-0.0127103	0.0696846	-0.1784	0.0668492	-0.0694839	-0.131765	0.19791	-0.0990843	0.21257	0.225668	-0.128588	0.0457706	-0.137927	-0.0444151	0.124332	0.135898	-0.0416388	0.00435031	-0.128439	-0.0128648	0.0636282	0.222884	1
Th	-0.0876422	-0.154976	-0.103964	0.043613	-0.0754805	0.379776	0.0260001	-0.103706	-0.0715691	0.217843	0.0955228	-0.150449	0.297918	0.0492601	-0.117935	-0.0738527	0.133055	0.730662	-0.163067	0.249812	0.515786	-0.049395	0.629087	0.227644	0.109401	-0.0356219	-0.117563	0.751652	0.670914	0.630707	0.863823	0.875596	0.496072	0.520563	-0.0893235	-0.256735	0.347455	0.933246	0.296262	1
U	0.22794	0.0555697	-0.0451558	0.0658633	0.170385	-0.0777918	-0.0413195	0.165969	0.126327	-0.0162218	0.747822	0.00741635	0.628145	-0.0862761	-0.0510424	0.167514	-0.0761947	0.655475	-0.068064	0.455744	0.959761	0.0561032	0.221475	0.255876	0.123771	0.115952	-0.0492186	0.26698	0.282591	0.09336	0.306454	0.376361	0.206057	0.174471	-0.036059	-0.107484	0.0685768	0.105028	-0.139236	0.293018
Principal component analysis
Analysis including all samples on the variance - covariance matrix						Analysis of Greenstones using the correlation matrix
	PC 1	PC 2	PC 3			PC 1	PC 2	PC 3
Eigenvalue	40178400000	15922000000	4489390000		Eigenvalue	13.4539	8.74238	5.25819
% variance	63.234	25.059	7.0656		% variance	32.814	21.323	12.825
variable loadings					variable loading
Si	-0.24452	-0.0088613	-0.57745		Si	0.26203	-0.0077231	0.098496
Bal	-0.40623	-0.62606	0.53151		Bal	-0.069966	0.17393	0.030103
Pb	-0.00015258	0.00049122	-9.5518e-05		Pb	0.26057	0.017874	0.017492
Zn	0.00022252	0.0010355	-0.00027562		Zn	-0.0034942	-0.05581	-0.11163
Al	-0.056502	0.010993	-0.084995		Al	0.26384	0.022401	0.070734
P	0.13071	0.023353	-0.28081		P	-0.1378	-0.052498	0.21016
S	0.0052981	0.0037551	-0.0056293		S	0.030007	-0.028143	0.092626
Cl	-0.0019389	0.0023744	-0.0029669		Cl	0.26138	-0.018675	0.026537
K	-0.023632	0.00249	-0.049779		K	0.26479	0.021166	0.070611
Ca	0.85266	-0.17804	0.18886		Ca	-0.20082	-0.093655	0.24754
Sc	3.2894e-06	-3.432e-05	-0.00019902		Sc	0.024998	0.022294	0.20052
Ti	-0.0042077	-0.00044157	-0.0095257		Ti	0.21158	0.052565	0.062845
V	-8.4822e-05	9.1863e-05	-0.0003581		V	0.12515	0.073873	0.17904
Cr	-0.00029436	-0.00044849	0.00018188		Cr	-0.13037	0.16787	0.086406
Mn	-0.0030707	0.0087299	0.0015892		Mn	0.2474	0.025792	-0.16208
Fe	-0.080983	-0.01657	-0.16044		Fe	0.26081	0.0089989	0.10329
Co	-2.9335e-05	0.00039956	0.00034238		Co	0.0013181	0.070746	-0.36835
Ni	1.9465e-05	0.00020869	-5.5413e-05		Ni	0.075786	0.27274	0.059452
Cu	-0.14281	0.75814	0.48313		Cu	0.15289	0.0012927	-0.32663
As	-7.9375e-06	2.8756e-05	-4.7061e-05		As	0.13702	0.1099	0.17065
Se	7.2342e-06	1.2783e-07	-2.2079e-05		Se	0.0017785	0.19562	0.18137
Rb	-2.1538e-05	1.0308e-05	-3.8192e-05		Rb	0.26185	0.031464	0.041677
Sr	0.00072815	-0.00015421	-0.0015918		Sr	-0.047082	0.083993	0.33086
Zr	-0.00013471	1.7314e-05	-0.00033237		Zr	0.24332	0.10051	0.12346
Nb	-6.0079e-06	8.3659e-06	-5.4701e-05		Nb	0.082169	-0.17	0.2003
Mo	-2.3466e-05	-2.7613e-05	-5.713e-06		Mo	-0.012181	-0.12967	0.19705
Mg	-0.016467	-0.00075953	-0.023032		Mg	0.17333	0.1088	-0.047224
Pd	1.657e-05	-3.5702e-06	-4.1416e-06		Pd	-0.09316	0.28086	0.073667
Ag	1.6638e-05	1.2463e-05	5.6648e-06		Ag	-0.10454	0.27495	-0.089612
Cd	8.6738e-05	-2.8088e-06	-7.6744e-05		Cd	-0.093761	0.217	0.031664
Sn	3.1579e-05	-7.2477e-06	-8.675e-06		Sn	-0.090926	0.30185	0.047567
Sb	5.0954e-05	-4.8274e-06	-1.7779e-05		Sb	-0.084945	0.30549	0.054442
Te	3.6219e-05	0.00049762	0.00030562		Te	0.027848	0.23265	-0.26663
Cs	1.1531e-05	0.00032329	0.00016446		Cs	0.0443	0.23747	-0.25844
Ba	-0.0060536	0.021339	-0.0033501		Ba	0.26031	0.026948	0.014984
W	0.00013941	0.00010787	-0.00035999		W	0.016776	-0.1954	0.05901
Au	-1.0814e-06	1.3466e-05	-3.6992e-06		Au	0.19911	0.18164	0.049462
Hg	3.2164e-06	-3.3777e-06	3.6857e-06		Hg	-0.061508	0.23442	0.068998
Bi	1.5562e-06	4.9379e-07	-2.6545e-06		Bi	-0.064594	0.013573	0.074278
Th	1.1761e-06	-7.8846e-07	-1.6104e-06		Th	-0.069374	0.26893	0.085426
Sample scores	PC 1	PC 2	PC 3			PC 1	PC 2	PC 3
Shub-2a	-219760	596320	154520		Shub-2a	1.5688	-0.24567	-8.8331
Shub 23	-289290	368660	-18444		Shub 23	15.708	0.54378	0.37231
Shub-2b	77198	6847.7	-35407		Shub-2b	1.9915	4.5779	4.3694
Shub-4.1	144740	16591	-30204		Shub-4.1	-0.6877	-1.9767	0.58397
Shub-4.2	156610	22129	-33893		Shub-4.2	-0.78616	-3.3749	1.0141
Shub-4.3	127300	18141	-35666		Shub-4.3	-1.8807	0.4432	-0.54071
Shub-4.4	157580	11395	-18690		Shub-4.4	-1.2078	-2.9708	-0.14117
Shub-4.5	284710	55170	-51029		Shub-4.5	-1.3314	-4.4393	1.2486
Shub-4.6	93926	7351	-30100		Shub-4.6	0.41275	-2.781	0.71217
Shub-4.7	188390	38317	-47117		Shub-4.7	-0.60061	-3.1474	0.87388
Shub-19.1	167190	44713	-64000		Shub-19.1	-1.6345	3.6724	1.1569
Shub-19.2	166390	42556	-58928		Shub-19.2	-1.8467	3.1943	0.90975
Shub-19.3	143960	7774.1	-16172		Shub-19.3	-2.0459	1.6827	0.25141
Shub-21	63590	-23172	7550		Shub-21	-0.5063	-0.15427	0.042451
Shub-20.2	202080	50752	-66018		Shub-20.2	0.28606	-3.9832	0.768
Shub-20.1	-378860	-224380	193700		Shub-20.1	-0.99282	-3.983	0.2434
Shub-22.1	158630	45592	-70032		Shub-22.1	0.16027	-1.0502	0.93858
Shub-22.2	135070	-14081	13097		Shub-22.2	-0.84354	2.8002	-0.30538
WG 1	-32716	-59534	40037		WG 1	-1.9062	2.1857	-0.43058
WG 2	-6895.4	-62063	47804		WG 2	-1.2134	3.9706	-0.41736
WG 3	7242.3	-64197	56326		WG 3	-1.2007	2.2265	-1.8957
WG ave	-10790	-61931	48056		WG ave	-1.4434	2.8092	-0.92086
Shub-1	-366590	-47190	-127840
Shub-6	-364400	-36736	-104450
Shub-7	-386370	-62120	-72755
Shub-13	-339990	-15569	-114210
Shub-8	-349240	-32997	-60970
Shub-16	-115540	-90219	54940
Shub-9	-266090	-84258	24584
Shub-10	-216420	-79734	16211
Shub-17	124280	-38256	44145
Shub-18	95528	-30515	23001
Ostrich egg shell (zoomus)	109770	-54939	69329
Ostrich egg shell (zoomus)	116860	-44533	59233
Shub-5	101920	-38851	39174
Shub-11	93981	-47992	50561
Shub-12	108400	-41623	45956
Shub-14	44040	-53247	47896
Shub-15	104790	-45427	50608
