# Supplementary material for: Nascent craft specialization in the Pre-Pottery Neolithic A? Bead making at Shubayqa 6 (northeast Jordan)
Source: PLoS One. 2023 Dec 8;18(12):e0292954. doi: 10.1371/journal.pone.0292954 (PMC10707568; doi:10.1371/journal.pone.0292954)
Supplement: S3 Appendix — (XLSX) [file pone.0292954.s003.xlsx]

## Sheet: Disc bead sizes
Phase	context	material	length	width	thickness	typology	product				Phase	length	thickness
EPPNA	146	Bone	5.8	3.5	1.9	1A	Finished				EPPNA	5.8	1.9
EPPNA	160	Ceramic	5.1	2.6	2.7	1A	Finished				EPPNA	5.1	2.7
EPPNA	163	Ceramic	5.4	3.5	1.2	1A	Finished				EPPNA	5.4	1.2
EPPNA	160	Ceramic	7.4	4.6	1.4	1A	Finished				EPPNA	7.4	1.4
EPPNA	25	Greenstone	3.5	1.3	0.5	1A	Finished				EPPNA	3.5	0.5
EPPNA	163	Greenstone	3.1	1.7	0.7	1A	Finished				EPPNA	3.1	0.7
EPPNA	160	Greenstone	3.8	1.7	1.1	1A	Finished				EPPNA	3.8	1.1
EPPNA	25	Greenstone	3.7	2.2	0.8	1A	Finished				EPPNA	3.7	0.8
EPPNA	25	Greenstone	3.9	2.2	0.9	1A	Finished				EPPNA	3.9	0.9
EPPNA	25	Greenstone	3.9	2.2	1.1	1A	Finished				EPPNA	3.9	1.1
EPPNA	160	Greenstone	3.9	2.2	0.8	1A	Finished				EPPNA	3.9	0.8
EPPNA	25	Greenstone	4	2.2	1.2	1A	Finished				EPPNA	4	1.2
EPPNA	146	Greenstone	3.8	2.3	1.1	1A	Finished				EPPNA	3.8	1.1
EPPNA	25	Greenstone	4	2.3	1	1A	Finished				EPPNA	4	1
EPPNA	25	Greenstone	4	2.3	1.1	1A	Finished				EPPNA	4	1.1
EPPNA	25	Greenstone	4.5	2.3	0.7	1A	Finished				EPPNA	4.5	0.7
EPPNA	146	Greenstone	4.6	2.3	0.9	1A	Finished				EPPNA	4.6	0.9
EPPNA	163	Greenstone	4.9	2.3	1	1A	Finished				EPPNA	4.9	1
EPPNA	25	Greenstone	3.9	2.4	1.1	1A	Finished				EPPNA	3.9	1.1
EPPNA	163	Greenstone	4.8	2.4	1.3	1A	Finished				EPPNA	4.8	1.3
EPPNA	146	Greenstone	4.9	2.4	0.8	1A	Finished				EPPNA	4.9	0.8
EPPNA	163	Greenstone	4.6	2.5	1.2	1A	Finished				EPPNA	4.6	1.2
EPPNA	163	Greenstone	4.6	2.5	1.1	1A	Finished				EPPNA	4.6	1.1
EPPNA	25	Greenstone	4.9	2.5	1	1A	Finished				EPPNA	4.9	1
EPPNA	25	Greenstone	4.5	2.6	1	1A	Finished				EPPNA	4.5	1
EPPNA	25	Greenstone	4.9	2.7	1.1	1A	Finished				EPPNA	4.9	1.1
EPPNA	143	Greenstone	5.9	2.8	1.3	1A	Finished				EPPNA	5.9	1.3
EPPNA	163	Greenstone	5.3	2.9	0.8	1A	Finished				EPPNA	5.3	0.8
EPPNA	163	Greenstone	5.6	2.9	1.5	1A	Finished				EPPNA	5.6	1.5
EPPNA	146	Greenstone	7	2.9	1	1A	Finished				EPPNA	7	1
EPPNA	25	Greenstone	4.4	3	1	1A	Finished				EPPNA	4.4	1
EPPNA	25	Greenstone	5.5	3.1	1.5	1A	Finished				EPPNA	5.5	1.5
EPPNA	163	Greenstone	5.7	3.3	1.3	1A	Finished				EPPNA	5.7	1.3
EPPNA	25	Greenstone	6.3	3.3	0.8	1A	Finished				EPPNA	6.3	0.8
EPPNA	163	Greenstone	5.3	3.4	0.8	1A	Finished				EPPNA	5.3	0.8
EPPNA	163	Greenstone	6.5	3.5	1.4	1A	Finished				EPPNA	6.5	1.4
EPPNA	25	Greenstone	5.7	3.6	2	1A	Finished				EPPNA	5.7	2
EPPNA	146	Greenstone	6.9	4	1.9	1A	Finished				EPPNA	6.9	1.9
EPPNA	163	Greenstone	7.5	4.1	1.4	1A	Finished				EPPNA	7.5	1.4
EPPNA	146	Greenstone	9.1	4.3	1.5	1A	Finished				EPPNA	9.1	1.5
EPPNA	160	Greenstone	7.9	4.7	1.4	1A	Finished				EPPNA	7.9	1.4
EPPNA	146	Greenstone	9	5.2	1.2	1A	Finished				EPPNA	9	1.2
EPPNA	25	Greenstone	5.8	5.8	3.1	1A	Finished				EPPNA	5.8	3.1
EPPNA	163	Greenstone	3.8	1.7	0.9	1C	Finished				EPPNA	3.8	0.9
EPPNA	25	Greenstone	4.2	1.8	1	1C	Finished				EPPNA	4.2	1
EPPNA	163	Greenstone	3.5	2	0.9	1C	Finished				EPPNA	3.5	0.9
EPPNA	25	Greenstone	3.6	2	1.4	1C	Finished				EPPNA	3.6	1.4
EPPNA	163	Greenstone	3.9	2.2	1	1C	Finished				EPPNA	3.9	1
EPPNA	25	Greenstone	4.9	2.4	1	1C	Finished				EPPNA	4.9	1
EPPNA	163	Greenstone	5.1	2.7	1.1	1C	Finished				EPPNA	5.1	1.1
EPPNA	146	Ochre	6.7	3.1	1.6	1A	Finished				EPPNA	6.7	1.6
EPPNA	146	Ostrich Eggshell	4.9	2.7	1.1	1A	Finished				EPPNA	4.9	1.1
EPPNA	146	Ostrich Eggshell	4.9	2.7	1.5	1A	Finished				EPPNA	4.9	1.5
EPPNA	160	Ostrich Eggshell	5	2.7	0.8	1A	Finished				EPPNA	5	0.8
EPPNA	25	Ostrich Eggshell	5.3	2.8	1	1A	Finished				EPPNA	5.3	1
EPPNA	25	Ostrich Eggshell	6.3	2.9	1	1A	Finished				EPPNA	6.3	1
EPPNA	160	Ostrich Eggshell	4.5	3	1.2	1A	Finished				EPPNA	4.5	1.2
EPPNA	142	Ostrich Eggshell	4.3	3.1	1.6	1A	Finished				EPPNA	4.3	1.6
EPPNA	163	Ostrich Eggshell	4.6	3.1	1.3	1A	Finished				EPPNA	4.6	1.3
EPPNA	160	Ostrich Eggshell	5.8	3.3	1.4	1A	Finished				EPPNA	5.8	1.4
EPPNA	163	Ostrich Eggshell	5.9	3.6	1.1	1A	Finished				EPPNA	5.9	1.1
EPPNA	163	Ostrich Eggshell	5.3	4.6	2.2	1A	Finished				EPPNA	5.3	2.2
EPPNA	163	Ostrich Eggshell	5.3	4.8	1.5	1A	Finished				EPPNA	5.3	1.5
EPPNA	146	Stone	5.1	2.8	1.5	1A	Finished				EPPNA	5.1	1.5
EPPNA	146	Stone	5	2.9	1.4	1A	Finished				EPPNA	5	1.4
EPPNA	163	Stone	6	4.6	2	1A	Finished				EPPNA	6	2
EPPPNA	135	Greenstone	7.4	3.3	1.3	1A	Finished				EPPNA	7.4	1.3
LPPNA	79	Greenstone	3	1.6	0.9	1A	Finished				LPPNA	3	0.9
LPPNA	153	Greenstone	3.7	1.6	1.4	1A	Finished				LPPNA	3.7	1.4
LPPNA	75	Greenstone	3.8	1.9	1.2	1A	Finished				LPPNA	3.8	1.2
LPPNA	19	Greenstone	3.9	1.9	1	1A	Finished				LPPNA	3.9	1
LPPNA	75	Greenstone	4.7	2	1	1A	Finished				LPPNA	4.7	1
LPPNA	75	Greenstone	5.3	2.2	1.4	1A	Finished				LPPNA	5.3	1.4
LPPNA	75	Greenstone	5.8	2.2	1	1A	Finished				LPPNA	5.8	1
LPPNA	171	Greenstone	4.3	2.3	0.9	1A	Finished				LPPNA	4.3	0.9
LPPNA	171	Greenstone	4.5	2.3	0.9	1A	Finished				LPPNA	4.5	0.9
LPPNA	151	Greenstone	6.3	2.3	2	1A	Finished				LPPNA	6.3	2
LPPNA	141	Greenstone	4.8	2.4	0.9	1A	Finished				LPPNA	4.8	0.9
LPPNA	65	Greenstone	4.8	2.5	0.8	1A	Finished				LPPNA	4.8	0.8
LPPNA	75	Greenstone	5.8	2.5	2.4	1A	Finished				LPPNA	5.8	2.4
LPPNA	153	Greenstone	4.2	2.6	0.8	1A	Finished				LPPNA	4.2	0.8
LPPNA	65	Greenstone	4.6	2.6	0.9	1A	Finished				LPPNA	4.6	0.9
LPPNA	151	Greenstone	4.7	2.6	0.8	1A	Finished				LPPNA	4.7	0.8
LPPNA	132	Greenstone	4.7	2.7	0.6	1A	Finished				LPPNA	4.7	0.6
LPPNA	168	Greenstone	5.6	2.9	0.9	1A	Finished				LPPNA	5.6	0.9
LPPNA	153	Greenstone	6	3	1.4	1A	Finished				LPPNA	6	1.4
LPPNA	168	Greenstone	3.5	3.1	0.7	1A	Finished				LPPNA	3.5	0.7
LPPNA	177	Greenstone	6.2	3.1	1.1	1A	Finished				LPPNA	6.2	1.1
LPPNA	171	Greenstone	6.7	3.6	1.1	1A	Finished				LPPNA	6.7	1.1
LPPNA	74	Greenstone	5.7	3.7	0.9	1A	Finished				LPPNA	5.7	0.9
LPPNA	67	Greenstone	7.7	3.8	2.4	1A	Finished				LPPNA	7.7	2.4
LPPNA	151	Greenstone	4.5	3.9	1.1	1A	Finished				LPPNA	4.5	1.1
LPPNA	107	Greenstone	7.7	4.3	1.3	1A	Finished				LPPNA	7.7	1.3
LPPNA	75	Greenstone	7.5	4.8	1.1	1A	Finished				LPPNA	7.5	1.1
LPPNA	75	Greenstone	6.7	3.7	1.1	1B	Finished				LPPNA	6.7	1.1
LPPNA	153	Greenstone	4.1	2.2	1.4	1C	Finished				LPPNA	4.1	1.4
Mixed	33	Greenstone	3.2	1.8	1	1A	Finished				Mixed	3.2	1
Mixed	174	Greenstone	3.6	1.8	1.4	1A	Finished				Mixed	3.6	1.4
Mixed	18	Greenstone	4.2	1.8	0.7	1A	Finished				Mixed	4.2	0.7
Mixed	125	Greenstone	3.5	2	1	1A	Finished				Mixed	3.5	1
Mixed	34	Greenstone	3.8	2	0.9	1A	Finished				Mixed	3.8	0.9
Mixed	136	Greenstone	3.6	2.2	0.9	1A	Finished				Mixed	3.6	0.9
Mixed	114	Greenstone	4	2.2	1	1A	Finished				Mixed	4	1
Mixed	33	Greenstone	4.5	2.2	1.5	1A	Finished				Mixed	4.5	1.5
Mixed	122	Greenstone	4.5	2.2	1	1A	Finished				Mixed	4.5	1
Mixed	41	Greenstone	4.7	2.3	1	1A	Finished				Mixed	4.7	1
Mixed	33	Greenstone	5	2.4	1	1A	Finished				Mixed	5	1
Mixed	33	Greenstone	4.6	2.5	1	1A	Finished				Mixed	4.6	1
Mixed	68	Greenstone	4.6	2.5	0.8	1A	Finished				Mixed	4.6	0.8
Mixed	134	Greenstone	4.6	2.5	1.1	1A	Finished				Mixed	4.6	1.1
Mixed	136	Greenstone	4.7	2.5	0.9	1A	Finished				Mixed	4.7	0.9
Mixed	43	Greenstone	4.9	2.5	1.1	1A	Finished				Mixed	4.9	1.1
Mixed	33	Greenstone	5	2.5	1.2	1A	Finished				Mixed	5	1.2
Mixed	43	Greenstone	5.3	2.5	2	1A	Finished				Mixed	5.3	2
Mixed	11	Greenstone	5	2.6	1.2	1A	Finished				Mixed	5	1.2
Mixed	68	Greenstone	5.4	2.7	0.9	1A	Finished				Mixed	5.4	0.9
Mixed	33	Greenstone	5.7	2.7	1.7	1A	Finished				Mixed	5.7	1.7
Mixed	41	Greenstone	4.7	2.8	1	1A	Finished				Mixed	4.7	1
Mixed	96	Greenstone	5.3	2.8	2	1A	Finished				Mixed	5.3	2
Mixed	114	Greenstone	5.7	2.8	1.3	1A	Finished				Mixed	5.7	1.3
Mixed	68	Greenstone	6.1	2.8	1	1A	Finished				Mixed	6.1	1
Mixed	73	Greenstone	5.7	2.9	1	1A	Finished				Mixed	5.7	1
Mixed	68	Greenstone	7.3	3	1.3	1A	Finished				Mixed	7.3	1.3
Mixed	43	Greenstone	5.7	3.1	1.5	1A	Finished				Mixed	5.7	1.5
Mixed	68	Greenstone	6	3.1	1.6	1A	Finished				Mixed	6	1.6
Mixed	68	Greenstone	6.6	3.1	1.3	1A	Finished				Mixed	6.6	1.3
Mixed	15	Greenstone	5.6	3.2	1	1A	Finished				Mixed	5.6	1
Mixed	11	Greenstone	6.7	3.2	1.4	1A	Finished				Mixed	6.7	1.4
Mixed	122	Greenstone	7.4	3.2	0.9	1A	Finished				Mixed	7.4	0.9
Mixed	122	Greenstone	6.1	3.3	1.8	1A	Finished				Mixed	6.1	1.8
Mixed	120	Greenstone	5.6	3.4	0.8	1A	Finished				Mixed	5.6	0.8
Mixed	114	Greenstone	8	3.5	0.7	1A	Finished				Mixed	8	0.7
Mixed	39	Greenstone	6.3	3.6	1.7	1A	Finished				Mixed	6.3	1.7
Mixed	33	Greenstone	6.9	3.6	1.7	1A	Finished				Mixed	6.9	1.7
Mixed	63	Greenstone	7.3	3.6	1.1	1A	Finished				Mixed	7.3	1.1
Mixed	68	Greenstone	6.2	3.7	1.9	1A	Finished				Mixed	6.2	1.9
Mixed	41	Greenstone	6.6	3.7	1	1A	Finished				Mixed	6.6	1
Mixed	43	Greenstone	7.5	3.8	1.8	1A	Finished				Mixed	7.5	1.8
Mixed	68	Greenstone	5.8	3.9	1.5	1A	Finished				Mixed	5.8	1.5
Mixed	37	Greenstone	6.6	3.9	1	1A	Finished				Mixed	6.6	1
Mixed	68	Greenstone	6.8	3.9	1.7	1A	Finished				Mixed	6.8	1.7
Mixed	136	Greenstone	7.1	4.2	1.4	1A	Finished				Mixed	7.1	1.4
Mixed	41	Greenstone	7.4	4.3	1.2	1A	Finished				Mixed	7.4	1.2
Mixed	41	Greenstone	7.7	4.3	1.5	1A	Finished				Mixed	7.7	1.5
Mixed	114	Greenstone	7.4	4.5	1.2	1A	Finished				Mixed	7.4	1.2
Mixed	46	Greenstone	8.2	5.2	1.4	1A	Finished				Mixed	8.2	1.4
Mixed	114	Greenstone	7.5	3.8	1.5	1B	Finished				Mixed	7.5	1.5
Mixed	18	Greenstone	8.6	5.2	2.1	1B	Finished				Mixed	8.6	2.1
Mixed	124	Greenstone	3.1	1.7	0.8	1C	Finished				Mixed	3.1	0.8
Mixed	68	Greenstone	3.4	2	0.9	1C	Finished				Mixed	3.4	0.9
Mixed	100	Ostrich Eggshell	4.2	2.4	1.2	1A	Finished				Mixed	4.2	1.2
Mixed	33	Ostrich Eggshell	5.2	3.4	1.3	1A	Finished				Mixed	5.2	1.3
Mixed	114	Ostrich Eggshell	6.3	3.7	1	1A	Finished				Mixed	6.3	1
Mixed	134	Ostrich Eggshell	7.6	4.3	1.3	1A	Finished				Mixed	7.6	1.3
Mixed	40	Ostrich Eggshell	4.2	4.4	1.2	1A	Finished				Mixed	4.2	1.2
Mixed	68	Ostrich Eggshell	5	5	1.5	1A	Finished				Mixed	5	1.5
Mixed	14	Ostrich Eggshell	7.5	7.4	1.2	1A	Finished				Mixed	7.5	1.2
Mixed	122	Ostrich Eggshell	5.1	2.4	1.4	1B	Finished				Mixed	5.1	1.4
Mixed	122	Ostrich Eggshell	5.8	2.8	1.7	1B	Finished				Mixed	5.8	1.7
Mixed	33	Ostrich Eggshell	6.3	4.8	2	1B	Finished				Mixed	6.3	2
Mixed	68	Stone	6.8	3.7	2.4	1A	Finished				Mixed	6.8	2.4
Mixed	114	Stone	7.6	3.8	2.6	1A	Finished				Mixed	7.6	2.6
Mixed	68	Stone	3.7	2	1.2	1C	Finished				Mixed	3.7	1.2
Natufian	170	Greenstone	5.8	3.3	1.5	1A	Finished				Natufian	5.8	1.5

## Sheet: Type by raw material
Bead Type	Basalt	Bone	Ceramic	Dentalium	Flint	Greenstone	Limestone	Marine Shell	Ochre	Ostrich Eggshell	Stone	Unknown	Total
1A		7	11	2		423	1	3	1	194	87	3	732
1B			1			5				9	3	1	19
1C		3	1	31		42		2		7	13		99
2						1							1
3A		24		43		8		5			2		82
3B						2	2				1		5
4A						2					1		3
4B	1					8	1				2		12
4D						1							1
4E						2					1	1	4
6						9					2		11
7						2		1					3
7B						1							1
7C						1							1
7E						2							2
9a						3					1		4
9b						4							4
10											1		1
12	1				1								2
Roughout	1	9	3			1231	1	1		135	26	4	1411
Total	3	43	16	76	1	1747	5	12	1	345	140	9	2398
Bead type	Basalt	Bone	Clay	Dentalium	Flint	Greenstone	Limestone	Marine Shell	Ochre	Ostrich Eggshell	Stone	Unknown	Sum
Disc beads		10	13	33		470	1	5	1	210	103	4	850
Oval beads						1							1
Tubular beads		24		43		8		5			2		82
Cylinder beads						2	2				1		5
Barrel beads	1					13	1				4	1	20
Pendants						6		1					7
Double perforated beads						7					1		8
Toggle beads											1		1
Perforated pebble	1				1								2
Roughout	1	9	3			1231	1	1		135	26	4	1411
Indeterminate						9					2		11			2398
Sum	3	43	16	76	1	1747	5	12	1	345	140	9	2398
Bead type	Bone	Greenstone	Marine Shells	Ostrich Eggshell	Other stone and minerals	Unidentified
Disc beads	0.00417014	0.195997	0.0158465	0.087573	0.0492077	0.00166806
Oval beads		0.000417014
Tubular beads	0.0100083	0.00333611	0.0200167		0.000834028
Cylinder beads		0.000834028			0.00125104
Barrel beads		0.00542118			0.00250209	0.000417014
Pendants		0.00250209	0.000417014
Double perforated beads		0.0029191			0.000417014
Toggle beads					0.000417014
Perforated pebbles					0.000834028
Roughout	0.00375313	0.513344	0.000417014	0.0562969	0.0129274	0.00166806
Indeterminate		0.00375313			0.000834028
Total	0.0179316	0.728524	0.0366972	0.14387	0.0692244	0.00375313

## Sheet: Type by phase
context	Phase	1A	1B	1C	2	3A	3B	4A	4B	4D	4E	6	7	7B	7C	7E	9a	9b	10	12	n/a	Roughout				Phase	1A	1B	1C	2	3A	3B	4A	4B	4D	4E	6	7	7B	7C	7E	9a	9b	10	12	n/a	Roughout	Total
25	EPPNA	47		5										1							3	115				Late Natufian	2				1		1														7	11
135	EPPNA	6	1	2		1																11				EPPNA	197	2	22		20	2		7		1	3		1			1				8	269	533
142	EPPNA	2																				1				LPPNA	157	2	20		33	1		1			1	2		1	1		1			12	269	501
143	EPPNA	1																								Post-Neolithic/mixed	342	14	53	1	27	2	1	4	1	3	7	1	0	0	1	3	3	1	2	39	802	1307
146	EPPNA	32		2		6			1		1	1										32																										2352
149	EPPNA	1																				1
159	EPPNA	2		1
160	EPPNA	21				2			2												0	18
162	EPPNA	2																				1
163	EPPNA	82	1	12		11	2		4			2					1				5	90
189	EPPNA	1
19	LPPNA	10				2																34
65	LPPNA	10		1																	1	31
66	LPPNA			2																		3
67	LPPNA	7																				2
69	LPPNA	2																				6
70	LPPNA	5		1		2							1								3	17
74	LPPNA	11				1															1	19
75	LPPNA	25	2	1		3															1	18
76	LPPNA																					1
79	LPPNA	5		1		1																2
85	LPPNA																					1
107	LPPNA	17		1		6																21
112	LPPNA	1																			0	4
121	LPPNA	4		2		3															3	9
131	LPPNA	1		1																		1
132	LPPNA	7				1			0												2	7
140	LPPNA	3				2																5
144	LPPNA																					1
145	LPPNA	1																				2
151	LPPNA	8				1			1			1										20
152	LPPNA	2																				3
153	LPPNA	15		3		5										1		1				27
154	LPPNA											0										0
155	LPPNA	1				1																2
157	LPPNA	2		1		1							1									5
158	LPPNA			1
161	LPPNA	2		1																		1
165	LPPNA																					2
168	LPPNA	3																				8
171	LPPNA	9		4		3																16
177	LPPNA	1
190	LPPNA	3																			0	0
194	LPPNA														1						1	1
198	LPPNA	2				1	1														0
1	Mixed					2																1
2	Mixed																										1 = disc beads, 2 = oval beads, 3A = Tubular beads, 3B = cylinder beads, 4 = Barrel beads, 6 = Indeterminate, 7= pendants, 9 = doubble perforated beads, 10 = toggle bead, 12 = Perforated pebble
3	Mixed	6	1	1							1						1					3
4	Mixed	1				1
5	Mixed	1				2	1											1				1				Phase	1A	1B	1C	2	3A	3B	4A	4B	4D	4E	6	7	7B	7C	7E	9a	9b	10	12	n/a	Roughout		Total
6	Mixed																									Late Natufian	2				1		1														7		11
11	Mixed	10									1									2	1	22				EPPNA	197	2	22		20	2		7		1	3		1			1				8	269		533
14	Mixed	6				1															1	6				LPPNA	157	2	20		33	1		1			1	2		1	1		1			12	269		501
15	Mixed	2					1															6				Post-Neolithic/mixed	342	14	53	1	27	2	1	4	1	3	7	1	0	0	1	3	3	1	2	39	802		1307
17	Mixed	1		1																		1																											2352
18	Mixed	38	2	1		1						1	1								2	124
21	Mixed	4	1			1						1									1	11				Phase	Disc beads	Oval beads	Tubular beads	Cylinder beads	Barrel beads	Pendants	Doubble perforated beads	Toggle beads	Perforated pebble	Indeterminate	Roughouts	n/a		Total
23	Mixed	1																								Late natufian	2		1		1						7			11
27	mixed																					1				EPPNA	221		20	2	8	1	1			3	269	8		525
32	mixed	4		1																		1				LPPNA	179		33	1	1	4	1			1	269	12		489
33	mixed	55	1	3		2						0									7	110				Post-Neolithic/Mixed	409	1	27	2	9	2	6	1	2	7	802	39		1268
34	mixed	7	1																			17																		2293
37	Mixed	2		1																	1	6				Phase	Disc beads	Oval beads	Tubular beads	Cylinder beads	Barrel beads	Pendants	Doubble perforated beads	Toggle beads	Perforated pebble	Indeterminate	Roughouts	n/a
39	Mixed	11		2		1						1									1	16				EPPNA	42.0952		3.80952	0.380952	1.52381	0.190476	0.190476			0.571429	51.2381	1.52381
40	Mixed	1																				9				LPPNA	36.6053		6.74847	0.204499	0.204499	0.817996	0.204499			0.204499	55.0102	2.45399
41	Mixed	20		3		1				1						1					2	42				Post-Neolithic/Mixed	32.2555	0.0788644	2.12934	0.157729	0.709779	0.157729	0.473186	0.0788644	0.157729	0.55205	63.2492	3.07571
43	Mixed	10	1	3																	2	43
44	Mixed	3	1			1						0									2	8
46	Mixed	13	1	2		1						1					2	1				32
49	Mixed																					1
56	Mixed	1		1																		3
60	mixed	1																				2
62	Mixed	1																1			1	4
63	Mixed	9		3		2			1												2	14
68	Mixed	33	1	7		1						1									4	76
72	Mixed	2																				5
73	Mixed	11		3		4															2	33
87	Mixed																					1
89	Mixed	2		1																		6
94	Mixed																					2
95	Mixed	1
96	Mixed	3		2																	1	8
100	Mixed	2																				3
108	Mixed																					6
113	Mixed	1
114	Mixed	20	1	5		3			1			1									2	54
116	Mixed																					3
120	Mixed	8				1						1									1	13
122	Mixed	14	3	3	1																1	38
124	Mixed	5		2		1			2													20
125	Mixed	6		3																	1	9
126	Mixed	2																			1	7
134	Mixed	5		2				1														9
136	Mixed	3																	1		1	5
138	Mixed	1				1																4
139	Mixed	2																			1	1
141	Mixed	2																				2
147	Mixed	4		1																		4
156	Mixed	2		1							1											6
174	Mixed	2		1																		2
175	Mixed	1
176	Mixed																				1
179	Mixed	2
192	Mixed																					1
170	Natufian?	1				1		1														7
180	Natufian?	1

## Sheet: Production stage by phase
context	Phase	1C	2A	2B	2C	3A	3B	3C	4	4A	4B	4C	5A	5B	5C	6A	6B	6C	7A	7B	7C	8	9	n/a
25	EPPNA					1	1	7		11	3	40			3			2	5		34	5	35	24		2352
135	EPPNA							1		3		3							1		3	1	2	7						1C	2A	2B	2C	3A	3B	3C	4	4A	4B	4C	5A	5B	5C	6A	6B	6C	7A	7B	7C
142	EPPNA											1												2					Natufian	0	0	0	0	0	0	0	0	0	0	3	0	0	0	0	0	0	1	0	3
143	EPPNA																						1	0					EPPNA	0	0	0	1	1	2	17	1	24	8	65	0	1	4	0	2	7	24	17	57
146	EPPNA							1		1	2	5		1				3	5	3	3	3	20	28					LPPNA	0	0	0	2	3	2	16	0	21	7	67	2	1	10	1	2	18	30	15	46
149	EPPNA									1													1						Mixed	1	1	1	8	8	2	78	0	67	38	184	2	4	19	4	14	29	59	36	170
159	EPPNA																						1	2					Totla	1	1	1	11	12	6	111	1	112	53	319	4	6	33	5	18	54	114	68	276
160	EPPNA				0			0	1	3		2							1	6	3	1	21	5
162	EPPNA											1											1	1
163	EPPNA				1		1	8		5	3	13			1		2	2	12	8	14	7	63	70					1 = Stage 1		A = Thin flake	B = Thick flake	C = Tabular roughout
189	EPPNA																						1						2-3 = Stage 2
		0	0	0	1	1	2	17	1	24	8	65	0	1	4	0	2	7	24	17	57	17	146	139					4-6 = Stage 3
19	LPPNA				1		1	5		2		11			1			3	1		4	2	4	11					7-8 = Stage 4
65	LPPNA					1		4		3		8			3			2	6	2			7	7					9 = Stage 5
66	LPPNA											1						1			1		1	1
67	LPPNA										1									1		1	4	2					Column1	Stage 1	Stage 2	Stage 3	Stage 4	Stage 5	n/a	Total
69	LPPNA																	1	1		2		2	2					Natufian	0	0	3	4	3	1	11
70	LPPNA							1		5	2	2				1			2	1	2	3	3	7					EPPNA	0	21	112	115	146	139	533
74	LPPNA							2			1	7						3			3	1	10	5					LPPNA	0	23	129	105	114	130	501
75	LPPNA				1					2		3			2				3		6	3	15	15					Mixed	1	98	361	319	235	293	1307
76	LPPNA							1																					Total	1	142	605	543	498	563
79	LPPNA											1								1			4	3
85	LPPNA																				1								Column1	Stage 1	Stage 2	Stage 3	Stage 4	Stage 5	n/a
107	LPPNA					2				3		3	1		1		1		6	2	1	1	11	13					Natufian	0	0	0.167691	0.223589	0.167691	0.042517
112	LPPNA											1								1	2	0		1					EPPNA	0	1.17384	6.26048	6.42817	8.16098	5.90986
121	LPPNA											2					1		2	1	2		4	9					LPPNA	0	1.28563	7.21073	5.8692	6.37228	5.52721
131	LPPNA														1									2					Mixed	0.0558971	5.47792	20.1789	17.8312	13.1358	12.4575		1789
132	LPPNA							1				5						0			1		6	4					Total	0.0558971	7.9374	33.8178	30.3522	27.8368	23.9371
140	LPPNA											2								1	1		3	3
144	LPPNA										1
145	LPPNA							1				1										1
151	LPPNA									3		9	1	1				2	1		2		8	4
152	LPPNA										1										2	1	1
153	LPPNA							1		1		7			1				2	2	10		11	17
154	LPPNA						0																	0
155	LPPNA																	1	1					2
157	LPPNA											1			1			3					1	4
158	LPPNA																							1
161	LPPNA																				1		1	2
165	LPPNA																	1	1
168	LPPNA									2									1	1	3		3	1
171	LPPNA						1				1	3						1	3	2	2	1	9	9
177	LPPNA																						1
190	LPPNA																				0		1	2
194	LPPNA																							3
198	LPPNA																						4	0
		0	0	0	2	3	2	16	0	21	7	67	2	1	10	1	2	18	30	15	46	14	114	130
1	Mixed																			1			1	1
2	Mixed
3	Mixed					1													1				8	3
4	Mixed																					1		1
5	Mixed									1													5
6	Mixed
11	Mixed				1			1		2		8							2	1	5	2	5	9
14	Mixed				1	1				3									1				5	3
15	Mixed						1					4									1		3
17	Mixed															1							1	1
18	Mixed				1	3		13		19	9	31	1		5			6	12	2	15	8	21	24
21	Mixed							4		1										1	3	4		6
23	Mixed																							1
27	mixed							1
32	mixed							1														1	2	2
33	mixed		1	1	2	1		14		12	5	21			3		1	3	15	10	16	5	34	34
34	mixed	1						2		1	1	3								1	3	2	5	6
37	Mixed										1	1									1	1	1	5
39	Mixed				1			1		1	1	4			1					2	2	1	10	8
40	Mixed							2		1		3								1	2			1
41	Mixed					1		4		1		13		1	1		1	2	1	2	15	2	12	14
43	Mixed							2		2	1	9			2		1	3	4		11	1	10	13
44	Mixed							1				1						2		1	2		4	4
46	Mixed					1		5			3	7		1			2	4			2	6	5	17
49	Mixed																				1
56	Mixed										1										2			2
60	mixed											1				1							1
62	Mixed											1									3		1	2
63	Mixed							1		1		2					1	1		4	2	1	8	10
68	Mixed							4		7	2	21		1	1		1	1	6	4	21	3	22	29
72	Mixed											1			1					1	2	2
73	Mixed						1	1		4	2	7						2	3	2	7	1	12	11
87	Mixed										1
89	Mixed											2							1		3	2	1
94	Mixed											1									1
95	Mixed																						1
96	Mixed							2		1		1					1				2		2	5
100	Mixed																2			1			1	1
108	Mixed							1				2			1				2
113	Mixed																						1
114	Mixed				1			6		3	5	11		1		1		2	5		18	1	15	18
116	Mixed							2				1
120	Mixed				1			1		3	1	2				1					1	3	3	8
122	Mixed							3		3	2	10			1	0	1	1	1	1	6	4	8	19
124	Mixed							3		1		8						1			4		6	7
125	Mixed							0			1	1			1						6	1	2	7
126	Mixed											1	1		1						4	1	1	1
134	Mixed							1			1	2						1			4	1	4	3
136	Mixed							1				1			1				1		1		3	2
138	Mixed											1									2			3
139	Mixed																				1		2	1
141	Mixed																1						2	1
147	Mixed											1							2	1			3	2
156	Mixed										1	1					1		2				2	3
174	Mixed							1									1						2	1
175	Mixed																							1
176	Mixed																							1
179	Mixed																							2
192	Mixed																				1
		1	1	1	8	8	2	78	0	67	38	184	2	4	19	4	14	29	59	36	170	54	235	293
170	Natufian?											3							1		3		3
180	Natufian?																							1
		0	0	0	0	0	0	0	0	0	0	3	0	0	0	0	0	0	1	0	3	0	3	1
[truncated: 4 more columns]
